# Supplementary material for: Intracellular expression of a fluorogenic DNA aptamer using retron Eco2
Source: eLife. 2026 Mar 3;13:RP99554. doi: 10.7554/eLife.99554 (PMC12956279; doi:10.7554/eLife.99554)
Supplement: Figure 2—source data 1. [file elife-99554-fig2-data1.zip › Figure 2 - source data 1/Figure 2B–Source Data 1.ods]

## Sheet: Component_Data
Study Name	New Study
Study Type	Relative Quantification
ROX Normalization	Disabled
Experiment Name	Plate Type	Run Start	Run Finish
24-01-04_qPCR eco2_#2		1/4/2024 3:58 PM	1/4/2024 4:55 PM
Experiment	Well	Exclude	Reporter	Cycle 1	Cycle 2	Cycle 3	Cycle 4	Cycle 5	Cycle 6	Cycle 7	Cycle 8	Cycle 9	Cycle 10	Cycle 11	Cycle 12	Cycle 13	Cycle 14	Cycle 15	Cycle 16	Cycle 17	Cycle 18	Cycle 19	Cycle 20	Cycle 21	Cycle 22	Cycle 23	Cycle 24	Cycle 25	Cycle 26	Cycle 27	Cycle 28	Cycle 29	Cycle 30	Cycle 31	Cycle 32	Cycle 33	Cycle 34	Cycle 35	Cycle 36	Cycle 37	Cycle 38	Cycle 39	Cycle 40
24-01-04_qPCR eco2_#2	A1
24-01-04_qPCR eco2_#2	A2
24-01-04_qPCR eco2_#2	A3
24-01-04_qPCR eco2_#2	A4
24-01-04_qPCR eco2_#2	A5		Green	0.0497022	0.0499318	0.0501052	0.0499943	0.050157	0.0503026	0.0505406	0.0509711	0.0525152	0.0550105	0.0598035	0.0682392	0.0834293	0.1081945	0.1448199	0.192922	0.2449654	0.2899716	0.3248307	0.3489656	0.3663309	0.3782047	0.3876017	0.3929118	0.3978158	0.4008543	0.4024338	0.4037892	0.4055458	0.4066141	0.4069197	0.4071226	0.407422	0.4074141	0.4073437	0.4072161	0.4077873	0.4072302	0.4075271	0.4075017
24-01-04_qPCR eco2_#2	A6		Green	0.0500891	0.0507506	0.0511244	0.0510647	0.051086	0.0511529	0.05128	0.0510577	0.0512332	0.0512132	0.0510985	0.0511417	0.0516948	0.0526617	0.0545575	0.0581469	0.0647164	0.0760015	0.0957344	0.125835	0.167444	0.2170777	0.2653201	0.3046718	0.3329173	0.3527341	0.3664031	0.3767187	0.3844414	0.3889238	0.3927663	0.395368	0.398342	0.3996288	0.4000864	0.4011726	0.4016009	0.4017665	0.4023607	0.4018294
24-01-04_qPCR eco2_#2	A7		Green	0.0494665	0.0503894	0.0504264	0.0505354	0.0507817	0.0505815	0.0506631	0.0507587	0.0508079	0.0513081	0.0521657	0.0540218	0.057048	0.063054	0.0735441	0.0920114	0.1219231	0.1641791	0.217056	0.2719144	0.3181685	0.3532238	0.3760672	0.3918859	0.4031269	0.4100725	0.4150184	0.418128	0.4205489	0.4215933	0.4222159	0.4229222	0.4234744	0.4230809	0.4228613	0.4228966	0.4232493	0.4233368	0.4235127	0.4236291
24-01-04_qPCR eco2_#2	A8		Green	0.0479767	0.0489122	0.0491778	0.0495233	0.049605	0.0494456	0.0495347	0.0494694	0.0494312	0.0494166	0.049548	0.0497226	0.0499555	0.0511096	0.0532884	0.0575069	0.0652351	0.0783788	0.1006036	0.1349432	0.1811598	0.2356408	0.2852658	0.3253952	0.3534505	0.3720953	0.3847856	0.3916117	0.3987646	0.403171	0.4056297	0.4073123	0.4083578	0.4089523	0.4095153	0.4097466	0.4099355	0.4097143	0.4096801	0.4094553
24-01-04_qPCR eco2_#2	B1
24-01-04_qPCR eco2_#2	B2
24-01-04_qPCR eco2_#2	B3
24-01-04_qPCR eco2_#2	B4
24-01-04_qPCR eco2_#2	B5		Green	0.0485433	0.0493768	0.049652	0.0496377	0.0497337	0.0499827	0.0502058	0.0509933	0.0520452	0.0543123	0.0587788	0.0670868	0.0809753	0.1039628	0.1378977	0.1805961	0.2254592	0.2684795	0.3018828	0.3246836	0.3414228	0.3535997	0.3609822	0.366415	0.3705741	0.3743061	0.3756984	0.3776123	0.3791697	0.3795647	0.3788682	0.3795892	0.3806009	0.3809882	0.3807348	0.3810933	0.3801533	0.3805403	0.3806879	0.380531
24-01-04_qPCR eco2_#2	B6		Green	0.0495764	0.0500927	0.050598	0.0507761	0.0509521	0.0510548	0.0510803	0.0509186	0.050805	0.0507793	0.0508077	0.0509784	0.0516665	0.0525456	0.0549301	0.0589885	0.0662747	0.0780619	0.0991006	0.1301641	0.1722312	0.2198645	0.2641661	0.3017686	0.3296552	0.3485195	0.3619744	0.3716146	0.3780719	0.3830995	0.3871205	0.3892	0.3911046	0.3923682	0.3931965	0.3940461	0.394623	0.3952066	0.3948091	0.3950584
24-01-04_qPCR eco2_#2	B7		Green	0.0434751	0.0440247	0.0444091	0.0445822	0.0447431	0.0446361	0.0448281	0.0447537	0.044965	0.0453265	0.0461676	0.0477214	0.0509392	0.0565242	0.0664115	0.0839225	0.1118042	0.151894	0.2052376	0.2590361	0.3059695	0.3387177	0.3621059	0.3774807	0.3886743	0.3957395	0.4003831	0.4048355	0.4064417	0.4074651	0.4089797	0.4099616	0.410144	0.4109605	0.4101424	0.4105894	0.4106306	0.4103095	0.4099666	0.4103012
24-01-04_qPCR eco2_#2	B8		Green	0.0453367	0.0457512	0.0463214	0.0463331	0.0461393	0.0462281	0.0460415	0.0456091	0.0456007	0.0454827	0.0453453	0.0456958	0.0465739	0.0475634	0.0497557	0.0539259	0.0613664	0.0743992	0.0963394	0.1291459	0.1731449	0.2242517	0.2711888	0.3084779	0.3349905	0.3529976	0.3651342	0.3746204	0.3808594	0.3851025	0.3872824	0.3886854	0.3905233	0.3914471	0.3920925	0.3923888	0.3926047	0.3925568	0.3920237	0.3930841
24-01-04_qPCR eco2_#2	C1
24-01-04_qPCR eco2_#2	C2
24-01-04_qPCR eco2_#2	C3
24-01-04_qPCR eco2_#2	C4
24-01-04_qPCR eco2_#2	C5		Green	0.0555757	0.0567032	0.0565013	0.0566001	0.0566025	0.0561421	0.0563688	0.0567844	0.0581842	0.0601983	0.0644641	0.0733469	0.0882296	0.112842	0.1494262	0.1954141	0.2440366	0.2898435	0.3273592	0.353573	0.372258	0.3843832	0.3934533	0.3994293	0.4032573	0.407049	0.4084384	0.4110762	0.4114606	0.4122306	0.4132167	0.413686	0.4142158	0.4143129	0.4143869	0.4142941	0.4142585	0.4138357	0.4147003	0.4138687
24-01-04_qPCR eco2_#2	C6		Green	0.0473316	0.0480769	0.0482748	0.0484585	0.0485996	0.048409	0.0482153	0.0483266	0.0482356	0.0481812	0.0480827	0.0485635	0.0488633	0.0497922	0.0518077	0.0553015	0.0617144	0.0722073	0.0901977	0.117879	0.155918	0.20043	0.2465317	0.2833025	0.3101268	0.328965	0.3412006	0.3515039	0.3574939	0.3625403	0.3660251	0.3682754	0.3697712	0.3712198	0.3723504	0.3733777	0.3735286	0.3730612	0.3737185	0.3744149
24-01-04_qPCR eco2_#2	C7		Green	0.0446191	0.0453595	0.0456519	0.0457552	0.0459917	0.0459745	0.0459401	0.0460283	0.046298	0.046663	0.0474241	0.0490989	0.0520632	0.0580242	0.0682629	0.0863817	0.1158382	0.1576913	0.2121702	0.2685076	0.3174128	0.3533506	0.3770444	0.3944525	0.4048834	0.4131913	0.4183989	0.4223206	0.4239833	0.4257703	0.4266788	0.4269897	0.4273919	0.4269598	0.427019	0.4276682	0.428014	0.427897	0.4271405	0.4273058
24-01-04_qPCR eco2_#2	C8		Green	0.0457845	0.0469106	0.0470553	0.0473145	0.0474845	0.0475777	0.0475606	0.0476095	0.0478276	0.0477614	0.0475491	0.0480133	0.0484175	0.0494594	0.0516709	0.0561847	0.0642556	0.0781213	0.1008735	0.1358419	0.18251	0.2356748	0.2844402	0.3234963	0.3502638	0.3687579	0.3811841	0.3911903	0.3963003	0.4004185	0.4025507	0.404384	0.4046043	0.4059557	0.4066106	0.4063587	0.4065278	0.4066764	0.4067594	0.4067141
24-01-04_qPCR eco2_#2	D1
24-01-04_qPCR eco2_#2	D2
24-01-04_qPCR eco2_#2	D3
24-01-04_qPCR eco2_#2	D4
24-01-04_qPCR eco2_#2	D5
24-01-04_qPCR eco2_#2	D6
24-01-04_qPCR eco2_#2	D7
24-01-04_qPCR eco2_#2	D8
24-01-04_qPCR eco2_#2	E1
24-01-04_qPCR eco2_#2	E2
24-01-04_qPCR eco2_#2	E3
24-01-04_qPCR eco2_#2	E4
24-01-04_qPCR eco2_#2	E5
24-01-04_qPCR eco2_#2	E6
24-01-04_qPCR eco2_#2	E7
24-01-04_qPCR eco2_#2	E8
24-01-04_qPCR eco2_#2	F1
24-01-04_qPCR eco2_#2	F2
24-01-04_qPCR eco2_#2	F3
24-01-04_qPCR eco2_#2	F4
24-01-04_qPCR eco2_#2	F5
24-01-04_qPCR eco2_#2	F6
24-01-04_qPCR eco2_#2	F7
24-01-04_qPCR eco2_#2	F8

## Sheet: Amp__Plot_Data
Study Name	New Study
Study Type	Relative Quantification
ROX Normalization	Disabled
Experiment Name	Plate Type	Run Start	Run Finish
24-01-04_qPCR eco2_#2		1/4/2024 3:58 PM	1/4/2024 4:55 PM
Experiment	Well	Exclude	Assay Name	Cycle 1	Cycle 2	Cycle 3	Cycle 4	Cycle 5	Cycle 6	Cycle 7	Cycle 8	Cycle 9	Cycle 10	Cycle 11	Cycle 12	Cycle 13	Cycle 14	Cycle 15	Cycle 16	Cycle 17	Cycle 18	Cycle 19	Cycle 20	Cycle 21	Cycle 22	Cycle 23	Cycle 24	Cycle 25	Cycle 26	Cycle 27	Cycle 28	Cycle 29	Cycle 30	Cycle 31	Cycle 32	Cycle 33	Cycle 34	Cycle 35	Cycle 36	Cycle 37	Cycle 38	Cycle 39	Cycle 40
24-01-04_qPCR eco2_#2	A1
24-01-04_qPCR eco2_#2	A2
24-01-04_qPCR eco2_#2	A3
24-01-04_qPCR eco2_#2	A4
24-01-04_qPCR eco2_#2	A5		eco2_I-R	0.0007487	0.0006213	0.0003804	0.0001172	-0.0001553	-0.0003114	-0.0003783	0.000021	0.0011727	0.0037785	0.0086816	0.0178163	0.0336084	0.058797	0.0949563	0.1402083	0.1882539	0.2318852	0.2662137	0.2913286	0.3087816	0.3213221	0.3298441	0.3360429	0.3401221	0.3429579	0.3446107	0.3458363	0.3468915	0.3475967	0.347784	0.3477151	0.3475416	0.3472771	0.3468702	0.3466563	0.3462802	0.3460456	0.3456121	0.3453559
24-01-04_qPCR eco2_#2	A6		eco2_U-R	0.0003536	0.0007079	0.0008218	0.0007223	0.0005205	0.000381	0.0001602	-0.0000243	-0.0002578	-0.0004556	-0.0006974	-0.0007481	-0.0004384	0.0004889	0.0024283	0.0062352	0.0131719	0.0254898	0.0456514	0.0759209	0.1161574	0.1624411	0.2079724	0.2463743	0.275301	0.2956668	0.3100559	0.3204137	0.3277093	0.3328472	0.3362781	0.3392062	0.3412824	0.3426439	0.3433761	0.3438222	0.3441709	0.3443557	0.3442205	0.3438531
24-01-04_qPCR eco2_#2	A7		eco2_I-P	0.0005322	0.0008286	0.0008538	0.0006534	0.000374	0.0000855	-0.0002533	-0.000509	-0.0006251	-0.0004872	0.0002529	0.0018351	0.0051334	0.0113097	0.0226331	0.041925	0.0718056	0.1131559	0.1628219	0.2138206	0.2588787	0.2932652	0.3175066	0.3338098	0.3448138	0.3521935	0.3568627	0.3600238	0.3618843	0.3629158	0.3633758	0.3636717	0.3636289	0.3632775	0.3627537	0.3624788	0.3623061	0.3621804	0.3619758	0.361781
24-01-04_qPCR eco2_#2	A8		eco2_U-P	0.000116	0.0005882	0.0008637	0.0008546	0.0007038	0.0004676	0.0001824	-0.0000624	-0.0003418	-0.0005556	-0.0006985	-0.0007588	-0.0004783	0.0004703	0.0027474	0.0072159	0.0153393	0.0294649	0.0524609	0.0864812	0.1312536	0.1811212	0.2289596	0.2679895	0.2966926	0.3162494	0.3287298	0.3373795	0.343268	0.3477007	0.3503099	0.3517988	0.3526663	0.3531607	0.3533836	0.3534713	0.3532976	0.3530355	0.3526354	0.3522341
24-01-04_qPCR eco2_#2	B1
24-01-04_qPCR eco2_#2	B2
24-01-04_qPCR eco2_#2	B3
24-01-04_qPCR eco2_#2	B4
24-01-04_qPCR eco2_#2	B5		eco2_I-R	0.0001493	0.0004153	0.0003986	0.0001361	-0.0001351	-0.0003273	-0.0002889	0.0000171	0.0010045	0.0032181	0.0078505	0.0163567	0.0310366	0.0542587	0.0870842	0.1272015	0.1703473	0.2103947	0.243088	0.267021	0.2838785	0.2955965	0.3035458	0.3088224	0.3128822	0.3155952	0.3175598	0.3187995	0.3197068	0.3197439	0.3195023	0.3194662	0.3197914	0.3197918	0.3195744	0.3189146	0.3184683	0.3179518	0.3176962	0.3172593
24-01-04_qPCR eco2_#2	B6		eco2_U-R	0.0004095	0.0006678	0.0008132	0.0008453	0.0007431	0.0005901	0.0003245	-0.0000131	-0.0003679	-0.0006593	-0.0008559	-0.0008146	-0.0004897	0.0005731	0.0027593	0.0070812	0.0145374	0.0276537	0.0486958	0.0798311	0.1198313	0.1642443	0.207169	0.2435114	0.2713748	0.291189	0.304921	0.3145174	0.3213047	0.3262189	0.3296739	0.3320878	0.3335826	0.3346603	0.3353864	0.3358836	0.3362992	0.3362991	0.3361898	0.3359691
24-01-04_qPCR eco2_#2	B7		eco2_I-P	0.0004262	0.0006047	0.0006576	0.000581	0.0003405	0.0001064	-0.0002062	-0.0004127	-0.0005626	-0.0004074	0.0001952	0.00175	0.0048861	0.0108001	0.0214784	0.0395889	0.067767	0.1078892	0.1566504	0.2076928	0.2518701	0.2859106	0.3094315	0.3257676	0.3366627	0.3439807	0.3490517	0.352303	0.3543475	0.3554128	0.35627	0.3568468	0.357191	0.3569351	0.3567675	0.3563414	0.356081	0.3555573	0.3551314	0.3549241
24-01-04_qPCR eco2_#2	B8		eco2_U-P	0.0008398	0.0011006	0.0012272	0.001151	0.0009144	0.0006116	0.0002293	-0.0001854	-0.0005772	-0.0008707	-0.0010446	-0.0008864	-0.0003526	0.0007952	0.0030403	0.0074357	0.0154447	0.0293769	0.0517645	0.0844742	0.1269061	0.1740482	0.2189537	0.255661	0.2827251	0.301405	0.3144094	0.3234911	0.3299416	0.3339567	0.3363598	0.3379612	0.3391439	0.340074	0.3404903	0.3406706	0.3406198	0.3402926	0.3402468	0.3405705
24-01-04_qPCR eco2_#2	C1
24-01-04_qPCR eco2_#2	C2
24-01-04_qPCR eco2_#2	C3
24-01-04_qPCR eco2_#2	C4
24-01-04_qPCR eco2_#2	C5		eco2_I-R	-0.0002142	0.0002815	0.0004342	0.0002119	-0.0000966	-0.0003624	-0.0004906	0.0000014	0.0010891	0.0034603	0.0083258	0.0174808	0.033418	0.0585891	0.0941285	0.1376713	0.1842883	0.2280813	0.2644046	0.2916874	0.3105066	0.3236113	0.3324797	0.3385823	0.3429255	0.3457398	0.3481573	0.3494391	0.3505144	0.3510392	0.3515922	0.3520652	0.3522418	0.3522867	0.3521241	0.3519172	0.3515447	0.3514914	0.3511727	0.3507177
24-01-04_qPCR eco2_#2	C6		eco2_U-R	0.0003907	0.0007468	0.0009156	0.0008831	0.0007211	0.0004332	0.0001354	-0.0001291	-0.0003473	-0.0006353	-0.0007328	-0.0007122	-0.0003491	0.0005255	0.0024648	0.0062321	0.0128252	0.0242505	0.0427652	0.070462	0.1069994	0.1496769	0.1919316	0.2282904	0.2555614	0.274654	0.2882396	0.2975425	0.3044489	0.3090826	0.3124696	0.3146732	0.316198	0.3173496	0.3183449	0.3189078	0.3189379	0.3188448	0.3189334	0.31941
24-01-04_qPCR eco2_#2	C7		eco2_I-P	0.0016432	0.0016926	0.0015296	0.0011987	0.0007646	0.0002846	-0.0002449	-0.0006787	-0.0009794	-0.0010558	-0.0006638	0.0005946	0.0035864	0.0094327	0.0203306	0.0390603	0.0683281	0.1097159	0.1600641	0.2127629	0.2592814	0.2949187	0.320057	0.336693	0.3482003	0.3556408	0.3609115	0.3639672	0.3658827	0.3667938	0.3672543	0.3672532	0.3668052	0.3662733	0.3658238	0.3656335	0.3653845	0.364667	0.3638892	0.3632056
24-01-04_qPCR eco2_#2	C8		eco2_U-P	0.0000923	0.0006086	0.0008359	0.0007445	0.0006359	0.0004352	0.0001942	-0.0000053	-0.000221	-0.0005239	-0.0007447	-0.0008087	-0.0004546	0.0004819	0.0027882	0.0074376	0.0159717	0.0305853	0.0541647	0.0886782	0.1333293	0.1825793	0.229292	0.2672057	0.2950289	0.3139754	0.3273348	0.3362329	0.3423617	0.3458658	0.3482777	0.3493902	0.3502425	0.350702	0.3510041	0.3509121	0.3506514	0.3505022	0.3502816	0.3499964
24-01-04_qPCR eco2_#2	D1
24-01-04_qPCR eco2_#2	D2
24-01-04_qPCR eco2_#2	D3
24-01-04_qPCR eco2_#2	D4
24-01-04_qPCR eco2_#2	D5
24-01-04_qPCR eco2_#2	D6
24-01-04_qPCR eco2_#2	D7
24-01-04_qPCR eco2_#2	D8
24-01-04_qPCR eco2_#2	E1
24-01-04_qPCR eco2_#2	E2
24-01-04_qPCR eco2_#2	E3
24-01-04_qPCR eco2_#2	E4
24-01-04_qPCR eco2_#2	E5
24-01-04_qPCR eco2_#2	E6
24-01-04_qPCR eco2_#2	E7
24-01-04_qPCR eco2_#2	E8
24-01-04_qPCR eco2_#2	F1
24-01-04_qPCR eco2_#2	F2
24-01-04_qPCR eco2_#2	F3
24-01-04_qPCR eco2_#2	F4
24-01-04_qPCR eco2_#2	F5
24-01-04_qPCR eco2_#2	F6
24-01-04_qPCR eco2_#2	F7
24-01-04_qPCR eco2_#2	F8

## Sheet: Results
Study Name	New Study
Study Type	Relative Quantification
ROX Normalization	Disabled
Experiment Name	Plate Type	Run Start	Run Finish
24-01-04_qPCR eco2_#2		1/4/2024 3:58 PM	1/4/2024 4:55 PM
RQ Analysis Method	Singleplex
RQ Algorithm	ΔΔCq
Reference Assay
Reference Sample
Assay Name	PCR Efficiency %	Error %
eco2_I-R	100	0
eco2_U-R	100	0
eco2_I-P	100	0
eco2_U-P	100	0
Experiment	Well	Exclude	Plate Control	Sample Name	Assay Name	Assay Role	Cq	Cq Mean	Cq Std. Dev.	ΔCq	ΔCq Mean	ΔCq Std. Dev.	ΔΔCq	RQ	Threshold Setting	Cq Threshold	RQ Lower Bound	RQ Upper Bound	Baseline Setting	Baseline Start	Baseline End	Tm1	Tm2	Tm3	Additional Information
24-01-04_qPCR eco2_#2	A1
24-01-04_qPCR eco2_#2	A2
24-01-04_qPCR eco2_#2	A3
24-01-04_qPCR eco2_#2	A4
24-01-04_qPCR eco2_#2	A5				eco2_I-R	Unknown	12.96147686	13.00659872	0.067787134						Auto	0.033			Auto	3	9	79.6
24-01-04_qPCR eco2_#2	A6				eco2_U-R	Unknown	18.07490466	18.05785602	0.100264545						Auto	0.027			Auto	3	15	79.6
24-01-04_qPCR eco2_#2	A7				eco2_I-P	Unknown	15.90021669	15.98230417	0.071627464						Auto	0.04			Auto	3	12	82.9
24-01-04_qPCR eco2_#2	A8				eco2_U-P	Unknown	18.0232695	18.00368362	0.037942791						Auto	0.03			Auto	3	15	82.9	76.6
24-01-04_qPCR eco2_#2	B1
24-01-04_qPCR eco2_#2	B2
24-01-04_qPCR eco2_#2	B3
24-01-04_qPCR eco2_#2	B4
24-01-04_qPCR eco2_#2	B5				eco2_I-R	Unknown	13.08455016	13.00659872	0.067787134						Auto	0.033			Auto	3	9	79.6	64.9	58
24-01-04_qPCR eco2_#2	B6				eco2_U-R	Unknown	17.9501602	18.05785602	0.100264545						Auto	0.027			Auto	3	15	79.6
24-01-04_qPCR eco2_#2	B7				eco2_I-P	Unknown	16.01458845	15.98230417	0.071627464						Auto	0.04			Auto	3	12	82.9	65.2
24-01-04_qPCR eco2_#2	B8				eco2_U-P	Unknown	18.02783107	18.00368362	0.037942791						Auto	0.03			Auto	3	15	82.9
24-01-04_qPCR eco2_#2	C1
24-01-04_qPCR eco2_#2	C2
24-01-04_qPCR eco2_#2	C3
24-01-04_qPCR eco2_#2	C4
24-01-04_qPCR eco2_#2	C5				eco2_I-R	Unknown	12.97376913	13.00659872	0.067787134						Auto	0.033			Auto	3	9	79.6	85.3
24-01-04_qPCR eco2_#2	C6				eco2_U-R	Unknown	18.14850321	18.05785602	0.100264545						Auto	0.027			Auto	3	15	79.6
24-01-04_qPCR eco2_#2	C7				eco2_I-P	Unknown	16.03210736	15.98230417	0.071627464						Auto	0.04			Auto	3	13	82.9
24-01-04_qPCR eco2_#2	C8				eco2_U-P	Unknown	17.95995028	18.00368362	0.037942791						Auto	0.03			Auto	3	15	82.9
24-01-04_qPCR eco2_#2	D1
24-01-04_qPCR eco2_#2	D2
24-01-04_qPCR eco2_#2	D3
24-01-04_qPCR eco2_#2	D4
24-01-04_qPCR eco2_#2	D5
24-01-04_qPCR eco2_#2	D6
24-01-04_qPCR eco2_#2	D7
24-01-04_qPCR eco2_#2	D8
24-01-04_qPCR eco2_#2	E1
24-01-04_qPCR eco2_#2	E2
24-01-04_qPCR eco2_#2	E3
24-01-04_qPCR eco2_#2	E4
24-01-04_qPCR eco2_#2	E5
24-01-04_qPCR eco2_#2	E6
24-01-04_qPCR eco2_#2	E7
24-01-04_qPCR eco2_#2	E8
24-01-04_qPCR eco2_#2	F1
24-01-04_qPCR eco2_#2	F2
24-01-04_qPCR eco2_#2	F3
24-01-04_qPCR eco2_#2	F4
24-01-04_qPCR eco2_#2	F5
24-01-04_qPCR eco2_#2	F6
24-01-04_qPCR eco2_#2	F7
24-01-04_qPCR eco2_#2	F8

## Sheet: Sheet4
		Reference condition	Target condition
		Uninduced	Induced
	Plasmid (Reference)	A	B
	Retron	C	D
	Del Ct retron	Ct(D) - Ct(B)
	Del Ct ref	Ct(C) - Ct(A)
	Del Del Ct	Del Ct retron - Del Ct ref
	Fold change	2^-Del Del Ct			A
					Inside	Inside	Outside	Outside
					Uninduced	Induced	Uninduced	Induced		del ct retron	del ct control	del del ct	fold change
					18.07490466	12.96147686	18.0232695	15.90021669		-2.938739831	0.051635158	-2.990374989	7.946805248
					17.9501602	13.08455016	18.02783107	16.01458845		-2.930038291	-0.07767087	-2.852367421	7.221844823
					18.14850321	12.97376913	17.95995028	16.03210736		-3.05833823	0.188552924	-3.246891154	9.493178127
													8.220609399
													0.947264581
				minus	plus
				0.964842152	7.667412676		7.946805248
				1.055312936	7.621306262		7.221844823
				0.87748543	8.330125493		9.493178127
				0.965880173	7.872948144
								Fold enrichment
							Uninduced	0.965880173
							Induced	7.872948144

## Sheet: Sheet5
24-01-04_qPCR eco2_#2	C5		eco2_I-R	-0.0002142	0.0002815	0.0004342	0.0002119	-0.0000966	-0.0003624	-0.0004906	0.0000014	0.0010891	0.0034603	0.0083258	0.0174808	0.033418	0.0585891	0.0941285	0.1376713	0.1842883	0.2280813	0.2644046	0.2916874	0.3105066	0.3236113	0.3324797	0.3385823	0.3429255	0.3457398	0.3481573	0.3494391	0.3505144	0.3510392	0.3515922	0.3520652	0.3522418	0.3522867	0.3521241	0.3519172	0.3515447	0.3514914	0.3511727	0.3507177
24-01-04_qPCR eco2_#2	C6		eco2_U-R	0.0003907	0.0007468	0.0009156	0.0008831	0.0007211	0.0004332	0.0001354	-0.0001291	-0.0003473	-0.0006353	-0.0007328	-0.0007122	-0.0003491	0.0005255	0.0024648	0.0062321	0.0128252	0.0242505	0.0427652	0.070462	0.1069994	0.1496769	0.1919316	0.2282904	0.2555614	0.274654	0.2882396	0.2975425	0.3044489	0.3090826	0.3124696	0.3146732	0.316198	0.3173496	0.3183449	0.3189078	0.3189379	0.3188448	0.3189334	0.31941
24-01-04_qPCR eco2_#2	C7		eco2_I-P	0.0016432	0.0016926	0.0015296	0.0011987	0.0007646	0.0002846	-0.0002449	-0.0006787	-0.0009794	-0.0010558	-0.0006638	0.0005946	0.0035864	0.0094327	0.0203306	0.0390603	0.0683281	0.1097159	0.1600641	0.2127629	0.2592814	0.2949187	0.320057	0.336693	0.3482003	0.3556408	0.3609115	0.3639672	0.3658827	0.3667938	0.3672543	0.3672532	0.3668052	0.3662733	0.3658238	0.3656335	0.3653845	0.364667	0.3638892	0.3632056
24-01-04_qPCR eco2_#2	C8		eco2_U-P	0.0000923	0.0006086	0.0008359	0.0007445	0.0006359	0.0004352	0.0001942	-0.0000053	-0.000221	-0.0005239	-0.0007447	-0.0008087	-0.0004546	0.0004819	0.0027882	0.0074376	0.0159717	0.0305853	0.0541647	0.0886782	0.1333293	0.1825793	0.229292	0.2672057	0.2950289	0.3139754	0.3273348	0.3362329	0.3423617	0.3458658	0.3482777	0.3493902	0.3502425	0.350702	0.3510041	0.3509121	0.3506514	0.3505022	0.3502816	0.3499964
			Cycle#	Retron uninduced			Retron induced			Plasmid uninduced			Plasmid induced							Cycle#	Retron uninduced	Retron induced	Plasmid uninduced	Plasmid induced		Retron uninduced	Retron induced	Plasmid uninduced	Plasmid induced
			1	0.0003536	0.0004095	0.0003907	0.0007487	0.0001493	-0.0002142	0.000116	0.0008398	0.0000923	0.0005322	0.0004262	0.0016432					1	0.0003846	0.000227933	0.000349367	0.0008672		#NAME?	#NAME?	#NAME?	#NAME?
			2	0.0007079	0.0006678	0.0007468	0.0006213	0.0004153	0.0002815	0.0005882	0.0011006	0.0006086	0.0008286	0.0006047	0.0016926					2	0.0007075	0.000439367	0.0007658	0.001041967		#NAME?	#NAME?	#NAME?	#NAME?
			3	0.0008218	0.0008132	0.0009156	0.0003804	0.0003986	0.0004342	0.0008637	0.0012272	0.0008359	0.0008538	0.0006576	0.0015296					3	0.0008502	0.0004044	0.0009756	0.001013667		#NAME?	#NAME?	#NAME?	#NAME?
			4	0.0007223	0.0008453	0.0008831	0.0001172	0.0001361	0.0002119	0.0008546	0.001151	0.0007445	0.0006534	0.000581	0.0011987					4	0.0008169	0.000155067	0.0009167	0.000811033		#NAME?	#NAME?	#NAME?	#NAME?
			5	0.0005205	0.0007431	0.0007211	-0.0001553	-0.0001351	-0.0000966	0.0007038	0.0009144	0.0006359	0.000374	0.0003405	0.0007646					5	0.000661567	-0.000129	0.000751367	0.000493033		#NAME?	#NAME?	#NAME?	#NAME?
			6	0.000381	0.0005901	0.0004332	-0.0003114	-0.0003273	-0.0003624	0.0004676	0.0006116	0.0004352	0.0000855	0.0001064	0.0002846					6	0.0004681	-0.0003337	0.0005048	0.000158833		#NAME?	#NAME?	#NAME?	#NAME?
			7	0.0001602	0.0003245	0.0001354	-0.0003783	-0.0002889	-0.0004906	0.0001824	0.0002293	0.0001942	-0.0002533	-0.0002062	-0.0002449					7	0.0002067	-0.000385933	0.000201967	-0.0002348		#NAME?	#NAME?	#NAME?	#NAME?
			8	-0.0000243	-0.0000131	-0.0001291	0.000021	0.0000171	0.0000014	-0.0000624	-0.0001854	-0.0000053	-0.000509	-0.0004127	-0.0006787					8	-0.0000555	1.31667E-05	-8.43667E-05	-0.000533467		#NAME?	#NAME?	#NAME?	#NAME?
			9	-0.0002578	-0.0003679	-0.0003473	0.0011727	0.0010045	0.0010891	-0.0003418	-0.0005772	-0.000221	-0.0006251	-0.0005626	-0.0009794					9	-0.000324333	0.001088767	-0.00038	-0.000722367		#NAME?	#NAME?	#NAME?	#NAME?
			10	-0.0004556	-0.0006593	-0.0006353	0.0037785	0.0032181	0.0034603	-0.0005556	-0.0008707	-0.0005239	-0.0004872	-0.0004074	-0.0010558					10	-0.0005834	0.003485633	-0.000650067	-0.000650133		#NAME?	#NAME?	#NAME?	#NAME?
			11	-0.0006974	-0.0008559	-0.0007328	0.0086816	0.0078505	0.0083258	-0.0006985	-0.0010446	-0.0007447	0.0002529	0.0001952	-0.0006638					11	-0.000762033	0.008285967	-0.000829267	-0.0000719		#NAME?	#NAME?	#NAME?	#NAME?
			12	-0.0007481	-0.0008146	-0.0007122	0.0178163	0.0163567	0.0174808	-0.0007588	-0.0008864	-0.0008087	0.0018351	0.00175	0.0005946					12	-0.0007583	0.017217933	-0.000817967	0.001393233		#NAME?	#NAME?	#NAME?	#NAME?
			13	-0.0004384	-0.0004897	-0.0003491	0.0336084	0.0310366	0.033418	-0.0004783	-0.0003526	-0.0004546	0.0051334	0.0048861	0.0035864					13	-0.000425733	0.032687667	-0.0004285	0.0045353		#NAME?	#NAME?	#NAME?	#NAME?
			14	0.0004889	0.0005731	0.0005255	0.058797	0.0542587	0.0585891	0.0004703	0.0007952	0.0004819	0.0113097	0.0108001	0.0094327					14	0.000529167	0.057214933	0.000582467	0.010514167		#NAME?	#NAME?	#NAME?	#NAME?
			15	0.0024283	0.0027593	0.0024648	0.0949563	0.0870842	0.0941285	0.0027474	0.0030403	0.0027882	0.0226331	0.0214784	0.0203306					15	0.0025508	0.092056333	0.002858633	0.0214807		#NAME?	#NAME?	#NAME?	#NAME?
			16	0.0062352	0.0070812	0.0062321	0.1402083	0.1272015	0.1376713	0.0072159	0.0074357	0.0074376	0.041925	0.0395889	0.0390603					16	0.006516167	0.135027033	0.007363067	0.0401914		#NAME?	#NAME?	#NAME?	#NAME?
			17	0.0131719	0.0145374	0.0128252	0.1882539	0.1703473	0.1842883	0.0153393	0.0154447	0.0159717	0.0718056	0.067767	0.0683281					17	0.0135115	0.180963167	0.015585233	0.069300233		#NAME?	#NAME?	#NAME?	#NAME?
			18	0.0254898	0.0276537	0.0242505	0.2318852	0.2103947	0.2280813	0.0294649	0.0293769	0.0305853	0.1131559	0.1078892	0.1097159					18	0.025798	0.223453733	0.029809033	0.110253667		#NAME?	#NAME?	#NAME?	#NAME?
			19	0.0456514	0.0486958	0.0427652	0.2662137	0.243088	0.2644046	0.0524609	0.0517645	0.0541647	0.1628219	0.1566504	0.1600641					19	0.045704133	0.2579021	0.0527967	0.159845467		#NAME?	#NAME?	#NAME?	#NAME?
			20	0.0759209	0.0798311	0.070462	0.2913286	0.267021	0.2916874	0.0864812	0.0844742	0.0886782	0.2138206	0.2076928	0.2127629					20	0.075404667	0.283345667	0.086544533	0.211425433		#NAME?	#NAME?	#NAME?	#NAME?
			21	0.1161574	0.1198313	0.1069994	0.3087816	0.2838785	0.3105066	0.1312536	0.1269061	0.1333293	0.2588787	0.2518701	0.2592814					21	0.114329367	0.301055567	0.130496333	0.256676733		#NAME?	#NAME?	#NAME?	#NAME?
			22	0.1624411	0.1642443	0.1496769	0.3213221	0.2955965	0.3236113	0.1811212	0.1740482	0.1825793	0.2932652	0.2859106	0.2949187					22	0.158787433	0.313509967	0.179249567	0.291364833		#NAME?	#NAME?	#NAME?	#NAME?
			23	0.2079724	0.207169	0.1919316	0.3298441	0.3035458	0.3324797	0.2289596	0.2189537	0.229292	0.3175066	0.3094315	0.320057					23	0.202357667	0.321956533	0.2257351	0.315665033		#NAME?	#NAME?	#NAME?	#NAME?
			24	0.2463743	0.2435114	0.2282904	0.3360429	0.3088224	0.3385823	0.2679895	0.255661	0.2672057	0.3338098	0.3257676	0.336693					24	0.239392033	0.327815867	0.263618733	0.332090133		#NAME?	#NAME?	#NAME?	#NAME?
			25	0.275301	0.2713748	0.2555614	0.3401221	0.3128822	0.3429255	0.2966926	0.2827251	0.2950289	0.3448138	0.3366627	0.3482003					25	0.2674124	0.3319766	0.2914822	0.3432256		#NAME?	#NAME?	#NAME?	#NAME?
			26	0.2956668	0.291189	0.274654	0.3429579	0.3155952	0.3457398	0.3162494	0.301405	0.3139754	0.3521935	0.3439807	0.3556408					26	0.287169933	0.3347643	0.310543267	0.350605		#NAME?	#NAME?	#NAME?	#NAME?
			27	0.3100559	0.304921	0.2882396	0.3446107	0.3175598	0.3481573	0.3287298	0.3144094	0.3273348	0.3568627	0.3490517	0.3609115					27	0.301072167	0.336775933	0.323491333	0.355608633		#NAME?	#NAME?	#NAME?	#NAME?
			28	0.3204137	0.3145174	0.2975425	0.3458363	0.3187995	0.3494391	0.3373795	0.3234911	0.3362329	0.3600238	0.352303	0.3639672					28	0.310824533	0.338024967	0.332367833	0.358764667		#NAME?	#NAME?	#NAME?	#NAME?
			29	0.3277093	0.3213047	0.3044489	0.3468915	0.3197068	0.3505144	0.343268	0.3299416	0.3423617	0.3618843	0.3543475	0.3658827					29	0.317820967	0.339037567	0.338523767	0.360704833		#NAME?	#NAME?	#NAME?	#NAME?
			30	0.3328472	0.3262189	0.3090826	0.3475967	0.3197439	0.3510392	0.3477007	0.3339567	0.3458658	0.3629158	0.3554128	0.3667938					30	0.322716233	0.339459933	0.342507733	0.361707467		#NAME?	#NAME?	#NAME?	#NAME?
			31	0.3362781	0.3296739	0.3124696	0.347784	0.3195023	0.3515922	0.3503099	0.3363598	0.3482777	0.3633758	0.35627	0.3672543					31	0.326140533	0.339626167	0.344982467	0.362300033		#NAME?	#NAME?	#NAME?	#NAME?
			32	0.3392062	0.3320878	0.3146732	0.3477151	0.3194662	0.3520652	0.3517988	0.3379612	0.3493902	0.3636717	0.3568468	0.3672532					32	0.328655733	0.339748833	0.3463834	0.362590567		#NAME?	#NAME?	#NAME?	#NAME?
			33	0.3412824	0.3335826	0.316198	0.3475416	0.3197914	0.3522418	0.3526663	0.3391439	0.3502425	0.3636289	0.357191	0.3668052					33	0.330354333	0.339858267	0.3473509	0.3625417		#NAME?	#NAME?	#NAME?	#NAME?
			34	0.3426439	0.3346603	0.3173496	0.3472771	0.3197918	0.3522867	0.3531607	0.340074	0.350702	0.3632775	0.3569351	0.3662733					34	0.331551267	0.3397852	0.3479789	0.362161967		#NAME?	#NAME?	#NAME?	#NAME?
			35	0.3433761	0.3353864	0.3183449	0.3468702	0.3195744	0.3521241	0.3533836	0.3404903	0.3510041	0.3627537	0.3567675	0.3658238					35	0.332369133	0.3395229	0.348292667	0.361781667		#NAME?	#NAME?	#NAME?	#NAME?
			36	0.3438222	0.3358836	0.3189078	0.3466563	0.3189146	0.3519172	0.3534713	0.3406706	0.3509121	0.3624788	0.3563414	0.3656335					36	0.3328712	0.3391627	0.348351333	0.361484567		#NAME?	#NAME?	#NAME?	#NAME?
			37	0.3441709	0.3362992	0.3189379	0.3462802	0.3184683	0.3515447	0.3532976	0.3406198	0.3506514	0.3623061	0.356081	0.3653845					37	0.333136	0.3387644	0.3481896	0.3612572		#NAME?	#NAME?	#NAME?	#NAME?
			38	0.3443557	0.3362991	0.3188448	0.3460456	0.3179518	0.3514914	0.3530355	0.3402926	0.3505022	0.3621804	0.3555573	0.364667					38	0.333166533	0.338496267	0.347943433	0.360801567		#NAME?	#NAME?	#NAME?	#NAME?
			39	0.3442205	0.3361898	0.3189334	0.3456121	0.3176962	0.3511727	0.3526354	0.3402468	0.3502816	0.3619758	0.3551314	0.3638892					39	0.333114567	0.338160333	0.347721267	0.360332133		#NAME?	#NAME?	#NAME?	#NAME?
			40	0.3438531	0.3359691	0.31941	0.3453559	0.3172593	0.3507177	0.3522341	0.3405705	0.3499964	0.361781	0.3549241	0.3632056					40	0.3330774	0.337777633	0.347600333	0.359970233		#NAME?	#NAME?	#NAME?	#NAME?
