# Supplementary material for: Intracellular expression of a fluorogenic DNA aptamer using retron Eco2
Source: eLife. 2026 Mar 3;13:RP99554. doi: 10.7554/eLife.99554 (PMC12956279; doi:10.7554/eLife.99554)
Supplement: Figure 2—source data 1. [file elife-99554-fig2-data1.zip › Figure 2 - source data 1/Figure 2B–Source Data 2.ods]

## Sheet: Component Data
Study Name	New Study
Study Type	Relative Quantification
ROX Normalization	Disabled
Experiment Name	Plate Type	Run Start	Run Finish
24-01-05_qPCR_primer_efficiency_U		1/5/2024 2:15 PM	1/5/2024 3:12 PM
Experiment	Well	Exclude	Reporter	Cycle 1	Cycle 2	Cycle 3	Cycle 4	Cycle 5	Cycle 6	Cycle 7	Cycle 8	Cycle 9	Cycle 10	Cycle 11	Cycle 12	Cycle 13	Cycle 14	Cycle 15	Cycle 16	Cycle 17	Cycle 18	Cycle 19	Cycle 20	Cycle 21	Cycle 22	Cycle 23	Cycle 24	Cycle 25	Cycle 26	Cycle 27	Cycle 28	Cycle 29	Cycle 30	Cycle 31	Cycle 32	Cycle 33	Cycle 34	Cycle 35	Cycle 36	Cycle 37	Cycle 38	Cycle 39	Cycle 40
24-01-05_qPCR_primer_efficiency_U	A1		Green	0.0455522	0.0466642	0.0464861	0.0459692	0.0457622	0.0453379	0.045452	0.0450409	0.0451842	0.0446869	0.0446673	0.0445534	0.0447986	0.0441193	0.0442963	0.0443964	0.0443564	0.0441834	0.0445304	0.0444332	0.0452045	0.0457956	0.0471257	0.0504277	0.055416	0.0651025	0.0817287	0.1090262	0.1485319	0.1989879	0.2520369	0.2996414	0.3367988	0.3643753	0.3829387	0.3961019	0.4067124	0.413009	0.4181333	0.4216474
24-01-05_qPCR_primer_efficiency_U	A2		Green	0.0307325	0.0303343	0.0300023	0.0295179	0.0291226	0.0291437	0.0290697	0.0289235	0.0289709	0.0286683	0.0284501	0.0284132	0.0285156	0.0283375	0.0283319	0.0284272	0.0285898	0.0290666	0.0299558	0.031534	0.0340632	0.0394271	0.0487105	0.0649834	0.0906362	0.1288926	0.1779232	0.2299666	0.2754022	0.3130702	0.3408969	0.3594367	0.3731434	0.3827806	0.3894431	0.3946434	0.3985166	0.4014553	0.4029812	0.4039755
24-01-05_qPCR_primer_efficiency_U	A3		Green	0.0490101	0.0483606	0.047984	0.0472314	0.0472621	0.0467194	0.0468351	0.0464332	0.0464471	0.0462868	0.0460935	0.045916	0.0462151	0.0461687	0.0469456	0.0480768	0.0505517	0.0544264	0.0624473	0.0758698	0.0984202	0.1330876	0.1788305	0.2308742	0.2812636	0.3226687	0.3541793	0.3769161	0.3916769	0.4021838	0.4105259	0.4158776	0.4200252	0.4233726	0.4253805	0.4254831	0.4267771	0.4274208	0.4282977	0.4284807
24-01-05_qPCR_primer_efficiency_U	A4		Green	0.0536772	0.0533912	0.0531716	0.0526071	0.0524494	0.0521628	0.0517563	0.0514248	0.0512782	0.051283	0.0514771	0.0519022	0.0534667	0.0560209	0.0610673	0.0705454	0.0868377	0.1122947	0.1512014	0.1989715	0.2505145	0.2971539	0.3344482	0.3615397	0.3807056	0.3934293	0.4036473	0.4111029	0.4156776	0.4188744	0.4215555	0.4237533	0.4253049	0.4257563	0.4264592	0.4261105	0.4280414	0.4273643	0.4279361	0.4282459
24-01-05_qPCR_primer_efficiency_U	A5		Green	0.3628797	0.3661417	0.3660684	0.3650519	0.3639192	0.3639113	0.3638117	0.3613627	0.3592552	0.3569197	0.3558367	0.3542885	0.3533191	0.3530382	0.3533102	0.3569023	0.3662158	0.3786548	0.3930648	0.40416	0.4141948	0.4226574	0.4280751	0.432343	0.4355709	0.436266	0.4375642	0.4380809	0.4381943	0.4372626	0.4369394	0.4370183	0.4347129	0.4346926	0.43464	0.4329877	0.4333434	0.4323434	0.4267172	0.4287571
24-01-05_qPCR_primer_efficiency_U	A6
24-01-05_qPCR_primer_efficiency_U	A7
24-01-05_qPCR_primer_efficiency_U	A8
24-01-05_qPCR_primer_efficiency_U	B1		Green	0.0461496	0.0467466	0.0465436	0.0463164	0.0463943	0.0463633	0.046461	0.0465039	0.0463335	0.046426	0.0461755	0.0464664	0.0462689	0.0463539	0.0461492	0.0461232	0.0459271	0.0459014	0.0464726	0.0464491	0.0467894	0.0476951	0.0493268	0.0521864	0.0572361	0.0667966	0.082928	0.1088187	0.1466652	0.1945737	0.2449163	0.2900168	0.3256237	0.3518016	0.3702255	0.3833559	0.3933413	0.4002731	0.4057646	0.4083634
24-01-05_qPCR_primer_efficiency_U	B2		Green	0.0418536	0.0409376	0.0408373	0.0403821	0.0404679	0.0402868	0.0400373	0.0401791	0.040488	0.0402423	0.0401862	0.0400595	0.0401195	0.0399873	0.0400708	0.0400505	0.0399061	0.0402648	0.0412467	0.0423542	0.0445361	0.0489675	0.0564904	0.0698304	0.0915042	0.1240038	0.1673688	0.2148527	0.2585093	0.2953082	0.3222955	0.3411734	0.3548217	0.3643678	0.3706644	0.3747813	0.378765	0.3808587	0.3834527	0.3839597
24-01-05_qPCR_primer_efficiency_U	B3		Green	0.040576	0.0401588	0.0397923	0.0392059	0.0393615	0.0391538	0.0389871	0.0386236	0.0390925	0.0388853	0.038683	0.0390433	0.0390706	0.0392814	0.0397175	0.040776	0.0429567	0.0464408	0.0538135	0.0658906	0.0860662	0.1167893	0.1585924	0.2060183	0.2513731	0.2901977	0.3194279	0.3398654	0.3541371	0.3650625	0.3716053	0.376359	0.3799679	0.3828656	0.3852158	0.3862149	0.3880542	0.388382	0.3891138	0.3891907
24-01-05_qPCR_primer_efficiency_U	B4		Green	0.0579379	0.0571865	0.0569608	0.0563636	0.0566271	0.0559006	0.0553882	0.055319	0.0551332	0.054673	0.0548476	0.0555848	0.0569953	0.0596464	0.0646655	0.0739319	0.0898874	0.1155441	0.1541547	0.2019882	0.2528694	0.2986983	0.3357827	0.3631789	0.3824593	0.3955064	0.4054601	0.4122123	0.4171194	0.4209729	0.4229039	0.424806	0.4272185	0.4275274	0.4275535	0.4273186	0.4282133	0.4276778	0.42781	0.4279344
24-01-05_qPCR_primer_efficiency_U	B5		Green	0.3803853	0.3855235	0.3873823	0.3833446	0.3820716	0.3803463	0.3788405	0.3765289	0.3735816	0.3733547	0.37292	0.3715276	0.3719261	0.36978	0.3716746	0.3761954	0.3847017	0.3954413	0.4084448	0.4210928	0.4310683	0.4381225	0.4421339	0.4463876	0.4473571	0.4478332	0.4480669	0.4478501	0.4481503	0.4479797	0.4478056	0.4476052	0.4469588	0.4454342	0.4450191	0.4433013	0.444253	0.4416746	0.4417937	0.43983
24-01-05_qPCR_primer_efficiency_U	B6
24-01-05_qPCR_primer_efficiency_U	B7
24-01-05_qPCR_primer_efficiency_U	B8
24-01-05_qPCR_primer_efficiency_U	C1		Green	0.0399566	0.0397269	0.0396096	0.0393954	0.0394073	0.0393561	0.0396583	0.0393446	0.0393802	0.0393924	0.039345	0.0391507	0.0394593	0.0390582	0.0391477	0.0392372	0.0390672	0.0389455	0.039342	0.039458	0.0395087	0.0401741	0.0414159	0.0437251	0.048027	0.0554796	0.0680258	0.0898176	0.1215891	0.1641213	0.2111775	0.2548072	0.2905316	0.3166313	0.3348157	0.3476623	0.3576501	0.3633965	0.3687341	0.3715399
24-01-05_qPCR_primer_efficiency_U	C2		Green	0.043269	0.0426935	0.0425269	0.0424986	0.042362	0.0422367	0.042139	0.0421097	0.0423092	0.0422279	0.0422704	0.0422516	0.0418929	0.0418469	0.042044	0.0420886	0.0420124	0.0424331	0.0433189	0.044488	0.0465745	0.0508476	0.0589719	0.0726997	0.0948473	0.128584	0.1728835	0.2217229	0.2664816	0.30252	0.3295943	0.3493109	0.363313	0.3724822	0.3795289	0.3844667	0.388509	0.3905005	0.3927146	0.3933114
24-01-05_qPCR_primer_efficiency_U	C3		Green	0.0457343	0.0444449	0.0442873	0.0441541	0.0437898	0.0436797	0.043423	0.0435137	0.0434821	0.043767	0.0435909	0.0433571	0.0434383	0.0437756	0.0445555	0.0454066	0.0473336	0.0512446	0.0591524	0.0715537	0.0922186	0.1238423	0.1669548	0.2151628	0.2618767	0.2991546	0.3281191	0.3493656	0.3636598	0.3736333	0.380898	0.3865919	0.3903971	0.3935689	0.3948469	0.396207	0.3978715	0.3978444	0.3988762	0.3983917
24-01-05_qPCR_primer_efficiency_U	C4		Green	0.0471019	0.0455318	0.0455993	0.045352	0.0450286	0.044638	0.0443935	0.0441672	0.0439012	0.0438417	0.0439661	0.0444883	0.0460467	0.0486383	0.053787	0.0630659	0.0787779	0.10426	0.1420054	0.1878782	0.2367105	0.2805697	0.3166589	0.3427149	0.361427	0.3742445	0.3834204	0.3903882	0.3948812	0.3987607	0.4012592	0.403007	0.4042929	0.404418	0.4052485	0.4055521	0.4067023	0.4057882	0.4070625	0.4066305
24-01-05_qPCR_primer_efficiency_U	C5		Green	0.3761345	0.3849057	0.3872833	0.38703	0.3853727	0.3833802	0.3827934	0.3814578	0.3805801	0.3799988	0.3780879	0.3772078	0.375647	0.3758852	0.37654	0.3838822	0.3919276	0.4052273	0.4178675	0.431555	0.4432819	0.4504871	0.4563566	0.4583995	0.4626659	0.4626481	0.462801	0.462864	0.4627018	0.4614409	0.4618671	0.4618936	0.4602663	0.4583096	0.4577705	0.4582809	0.4570909	0.4564893	0.4559183	0.4543777
24-01-05_qPCR_primer_efficiency_U	C6
24-01-05_qPCR_primer_efficiency_U	C7
24-01-05_qPCR_primer_efficiency_U	C8
24-01-05_qPCR_primer_efficiency_U	D1		Green	0.0433554	0.0428911	0.0423201	0.0425107	0.0420991	0.0418901	0.0421804	0.0418634	0.0416063	0.0421308	0.0420925	0.0419021	0.0416502	0.0421589	0.0417754	0.0418177	0.0418106	0.0417132	0.0422648	0.0420463	0.0425881	0.0431686	0.0444279	0.0474789	0.0528505	0.0620357	0.0782262	0.1060044	0.1464262	0.2011196	0.260493	0.3147143	0.3562369	0.385885	0.4057277	0.4192151	0.428865	0.4347811	0.4397971	0.4414345
24-01-05_qPCR_primer_efficiency_U	D2		Green	0.046856	0.0459122	0.0458644	0.046099	0.0458729	0.0457466	0.0460552	0.0457403	0.045792	0.0459118	0.045751	0.0456415	0.0453594	0.0453321	0.0455817	0.0456545	0.0460834	0.0462084	0.047701	0.0493983	0.052435	0.058277	0.0690276	0.0879273	0.1184911	0.1638586	0.2218189	0.2835683	0.3378418	0.3794656	0.409262	0.4287836	0.4431332	0.4517146	0.4584038	0.4620425	0.4648664	0.4667067	0.4676665	0.4679245
24-01-05_qPCR_primer_efficiency_U	D3		Green	0.0474182	0.046001	0.0459576	0.0457804	0.0458227	0.045748	0.0456566	0.0457945	0.0455402	0.0456421	0.0455042	0.0453908	0.0456182	0.0460881	0.0468136	0.0488942	0.051435	0.0570357	0.0677021	0.0851002	0.1140367	0.1568938	0.2133258	0.2741752	0.3298891	0.3733514	0.4043962	0.4248657	0.438996	0.448156	0.4553716	0.4595246	0.4632858	0.4641998	0.4642573	0.4655497	0.4657146	0.4658682	0.4661925	0.4655804
24-01-05_qPCR_primer_efficiency_U	D4		Green	0.0546396	0.052254	0.0521736	0.0520797	0.0515471	0.0513486	0.0510876	0.0507901	0.0506864	0.0508275	0.0512681	0.0517958	0.0533556	0.0566483	0.0624559	0.0732657	0.0923654	0.1227848	0.1688931	0.2264862	0.2907866	0.347385	0.3909653	0.4217138	0.4419977	0.4553705	0.4635583	0.4711645	0.4738694	0.4764227	0.478278	0.4776358	0.4790013	0.4788398	0.4792201	0.4795453	0.479123	0.4785457	0.479259	0.4781791
24-01-05_qPCR_primer_efficiency_U	D5		Green	0.3766902	0.3816269	0.382696	0.3828521	0.3808051	0.382061	0.3807899	0.3814455	0.3792454	0.3777826	0.3761188	0.3753616	0.375591	0.3759398	0.3785261	0.3839761	0.3924695	0.4023732	0.4169579	0.4286505	0.4404931	0.4471889	0.4536782	0.4583859	0.4613931	0.4633105	0.4648177	0.4655409	0.4637155	0.4643366	0.463455	0.4632603	0.4630747	0.4624147	0.4616702	0.4600194	0.4598492	0.4588798	0.4579985	0.4559704
24-01-05_qPCR_primer_efficiency_U	D6
24-01-05_qPCR_primer_efficiency_U	D7
24-01-05_qPCR_primer_efficiency_U	D8
24-01-05_qPCR_primer_efficiency_U	E1		Green	0.0415204	0.0408248	0.0407486	0.0410503	0.0405305	0.0409769	0.0407782	0.0408137	0.0407418	0.0405412	0.042051	0.0418749	0.0419588	0.0419359	0.0422836	0.0422944	0.0419681	0.0420517	0.0426533	0.0429254	0.0431584	0.0439185	0.0455747	0.0480026	0.0533082	0.0625252	0.0788201	0.1061028	0.1466861	0.2016125	0.2614156	0.3151008	0.3566948	0.385913	0.4059968	0.4192865	0.4292917	0.4348134	0.4399638	0.4418019
24-01-05_qPCR_primer_efficiency_U	E2		Green	0.0488012	0.0492771	0.0498391	0.0504599	0.0508951	0.0515711	0.0517006	0.052149	0.0524697	0.0526494	0.0526226	0.0526712	0.0527761	0.0529024	0.0529078	0.0533484	0.0536259	0.053936	0.0553671	0.0568925	0.0598128	0.0656696	0.075652	0.0929405	0.1208869	0.1618343	0.2147589	0.2699042	0.3176012	0.3551737	0.3811491	0.399132	0.4117182	0.419999	0.4262418	0.4297864	0.4328182	0.4334476	0.4347326	0.4346577
24-01-05_qPCR_primer_efficiency_U	E3		Green	0.0444271	0.0436119	0.0430741	0.0430575	0.0427589	0.0427737	0.0426589	0.042271	0.042354	0.0423571	0.0421364	0.0423255	0.0422551	0.0428709	0.0436143	0.0453395	0.0481268	0.053664	0.0635705	0.0806609	0.1081659	0.1496187	0.2036521	0.2609157	0.3130154	0.3532634	0.3811823	0.4018834	0.4141681	0.4235114	0.4285602	0.4322034	0.4355729	0.4370093	0.4381679	0.4383806	0.43902	0.4392143	0.4394539	0.4390313
24-01-05_qPCR_primer_efficiency_U	E4		Green	0.050822	0.0492829	0.0491842	0.0487044	0.0487994	0.0488141	0.0482962	0.048211	0.0482622	0.0482753	0.0484478	0.0493698	0.0509926	0.0543134	0.0599404	0.0703002	0.0882449	0.1174567	0.1615611	0.2163526	0.2730541	0.324419	0.3624521	0.388814	0.4073111	0.4195913	0.4280684	0.4346492	0.4375117	0.4397581	0.4416595	0.4419323	0.4425927	0.4423087	0.442052	0.4424979	0.4431658	0.4428736	0.4425992	0.4423771
24-01-05_qPCR_primer_efficiency_U	E5		Green	0.3585768	0.3651161	0.3671422	0.3670254	0.3651314	0.3650764	0.3625439	0.3613918	0.3614813	0.3608072	0.3597348	0.3597414	0.3590295	0.3607564	0.3636308	0.3698942	0.3800595	0.391627	0.4041795	0.414228	0.4228381	0.4285831	0.4326989	0.4334399	0.435609	0.4358763	0.4367035	0.4361156	0.4353912	0.4343412	0.4341147	0.4341828	0.4333703	0.4331508	0.4330234	0.4314302	0.4307083	0.4310846	0.4299922	0.4296113
24-01-05_qPCR_primer_efficiency_U	E6
24-01-05_qPCR_primer_efficiency_U	E7
24-01-05_qPCR_primer_efficiency_U	E8
24-01-05_qPCR_primer_efficiency_U	F1		Green	0.0401032	0.0398159	0.0399147	0.0400151	0.0398474	0.0395687	0.0397041	0.0394683	0.0393563	0.0390252	0.0390216	0.038662	0.0386354	0.0389015	0.0381511	0.0382549	0.0377121	0.0380131	0.0381794	0.0379595	0.0378358	0.0389454	0.0404918	0.0427976	0.0478661	0.0559082	0.0707362	0.095937	0.1332975	0.1827814	0.2356566	0.2830224	0.3194022	0.344221	0.3616561	0.3721964	0.3799742	0.3844804	0.3869271	0.3890269
24-01-05_qPCR_primer_efficiency_U	F2		Green	0.037198	0.0366006	0.0365729	0.0365525	0.0363016	0.0360614	0.0361885	0.0361971	0.0361909	0.0359581	0.036057	0.0360029	0.0359982	0.0363136	0.0358536	0.0364062	0.0361971	0.0363324	0.0375623	0.0389956	0.0415433	0.0462085	0.0550781	0.0707362	0.096066	0.1333425	0.18211	0.2331462	0.2772407	0.3103159	0.3341118	0.3499783	0.3617214	0.3687409	0.3742	0.3772737	0.3795584	0.3808977	0.38104	0.3821651
24-01-05_qPCR_primer_efficiency_U	F3		Green	0.0421944	0.0418829	0.0415702	0.0413227	0.0410314	0.0409765	0.04072	0.0406024	0.0404881	0.0403142	0.0402107	0.0404749	0.0406842	0.0413261	0.0418457	0.0437891	0.0463677	0.0514098	0.0617274	0.0784012	0.1055981	0.145814	0.198339	0.2542356	0.3032922	0.3398589	0.3668275	0.3863208	0.3979727	0.4059125	0.4122216	0.4162953	0.4186909	0.4202752	0.4214152	0.4213256	0.4221026	0.4225126	0.4227784	0.4226746
24-01-05_qPCR_primer_efficiency_U	F4		Green	0.0480734	0.0481016	0.0478624	0.0474227	0.0471334	0.0470401	0.0465398	0.0465061	0.0463523	0.0464344	0.0467958	0.0477683	0.0491241	0.0525637	0.058122	0.0692027	0.0875008	0.1179451	0.1619435	0.2175844	0.2738356	0.323637	0.3618521	0.3883245	0.4057825	0.4173792	0.4260382	0.4313367	0.4346371	0.4367366	0.4384636	0.4384079	0.4392662	0.4398685	0.440893	0.4401946	0.4400913	0.4394173	0.4396646	0.4389122
24-01-05_qPCR_primer_efficiency_U	F5		Green	0.3688374	0.3727588	0.3746295	0.3726406	0.3729286	0.3735112	0.3733947	0.3747371	0.3740882	0.3745033	0.3752977	0.3740306	0.375311	0.3781847	0.3814426	0.3866953	0.3967193	0.4099526	0.4220934	0.4319377	0.4398306	0.4449385	0.4477217	0.4497802	0.4511618	0.4505499	0.4511119	0.4504791	0.4492725	0.4488736	0.4477868	0.4469127	0.4464397	0.4463965	0.4455141	0.4446664	0.4441296	0.4439379	0.4435592	0.4423995
24-01-05_qPCR_primer_efficiency_U	F6
24-01-05_qPCR_primer_efficiency_U	F7
24-01-05_qPCR_primer_efficiency_U	F8

## Sheet: Amp. Plot Data
Study Name	New Study
Study Type	Relative Quantification
ROX Normalization	Disabled
Experiment Name	Plate Type	Run Start	Run Finish
24-01-05_qPCR_primer_efficiency_U		1/5/2024 2:15 PM	1/5/2024 3:12 PM
Experiment	Well	Exclude	Assay Name	Cycle 1	Cycle 2	Cycle 3	Cycle 4	Cycle 5	Cycle 6	Cycle 7	Cycle 8	Cycle 9	Cycle 10	Cycle 11	Cycle 12	Cycle 13	Cycle 14	Cycle 15	Cycle 16	Cycle 17	Cycle 18	Cycle 19	Cycle 20	Cycle 21	Cycle 22	Cycle 23	Cycle 24	Cycle 25	Cycle 26	Cycle 27	Cycle 28	Cycle 29	Cycle 30	Cycle 31	Cycle 32	Cycle 33	Cycle 34	Cycle 35	Cycle 36	Cycle 37	Cycle 38	Cycle 39	Cycle 40
24-01-05_qPCR_primer_efficiency_U	A1		UR1	0.0004066	0.0011016	0.0012537	0.0009662	0.0005965	0.0004373	0.0002099	0.0001718	-0.0000701	-0.0001815	-0.0003787	-0.0003283	-0.0004979	-0.0005705	-0.0006914	-0.0005993	-0.0006238	-0.000566	-0.0005273	-0.0001738	0.000261	0.0011716	0.0029258	0.0061457	0.0121511	0.0225978	0.040481	0.0683039	0.1074035	0.1550868	0.2054697	0.2514198	0.288879	0.3166579	0.3364388	0.3505642	0.3606008	0.3679577	0.3729491	0.3770131
24-01-05_qPCR_primer_efficiency_U	A2		UR2	0.0020095	0.0016089	0.0011795	0.0007511	0.0004404	0.0002664	0.0001756	0.0000935	-0.0000648	-0.0002471	-0.0004576	-0.000533	-0.000595	-0.0006466	-0.0007006	-0.000641	-0.0004206	0.0000644	0.0010213	0.0026623	0.0057949	0.0114959	0.0217782	0.0388233	0.0655262	0.1031482	0.1495672	0.1983793	0.2434038	0.280356	0.308343	0.3283429	0.3422796	0.3522573	0.3593994	0.3646202	0.3685998	0.3713546	0.3731497	0.3742967
24-01-05_qPCR_primer_efficiency_U	A3		UR3	0.0020683	0.0015412	0.0009796	0.0006448	0.0002547	0.0001539	-0.000091	-0.0001504	-0.0003017	-0.0003836	-0.0005292	-0.0005217	-0.0004653	-0.0000907	0.0005612	0.0020536	0.0045786	0.0094001	0.0178709	0.0325669	0.056145	0.0904966	0.1346793	0.1841027	0.2320801	0.2732132	0.3051288	0.3281629	0.3441958	0.3554304	0.3635287	0.3695072	0.3738208	0.3770199	0.3788705	0.3800367	0.3807482	0.3817178	0.382317	0.3827627
24-01-05_qPCR_primer_efficiency_U	A4		UR4	0.0015711	0.0013278	0.0009918	0.0006985	0.0003829	0.00012	-0.0002009	-0.0004751	-0.0006122	-0.0005742	-0.0003455	0.000403	0.0019383	0.005014	0.0107275	0.0210205	0.0381169	0.0650229	0.1024215	0.1485154	0.1971869	0.2423664	0.2793955	0.3072667	0.3269477	0.3410042	0.3511573	0.358594	0.3636904	0.3671953	0.3699078	0.372072	0.3734929	0.3744155	0.3747047	0.375487	0.3758094	0.3764386	0.3765274	0.3769452
24-01-05_qPCR_primer_efficiency_U	A5		UR5	-0.0069101	-0.003428	-0.001372	-0.0007809	-0.000168	0.0007505	0.0012303	0.0010101	0.0000447	-0.0004654	-0.000789	-0.0006573	-0.0002582	0.0007476	0.003274	0.0089984	0.0187785	0.0321646	0.0461446	0.0593232	0.0705193	0.079823	0.0872043	0.0928407	0.0969029	0.0999752	0.1021438	0.1041185	0.1053499	0.1063013	0.1072412	0.1077233	0.1083063	0.1088454	0.1096023	0.1104844	0.1110508	0.1102926	0.1100957	0.1109122
24-01-05_qPCR_primer_efficiency_U	A6
24-01-05_qPCR_primer_efficiency_U	A7
24-01-05_qPCR_primer_efficiency_U	A8
24-01-05_qPCR_primer_efficiency_U	B1		UR1	0.0003477	0.0006203	0.0006181	0.0004429	0.000325	0.0003154	0.0002942	0.0002264	0.000157	-0.0000103	-0.0000238	-0.000134	-0.0001323	-0.0002959	-0.0004022	-0.0006023	-0.0007427	-0.000684	-0.0005678	-0.0003296	0.0000201	0.0009215	0.0026627	0.0057853	0.0115507	0.0217401	0.0388766	0.0654416	0.1025991	0.1479071	0.1956332	0.2392587	0.2748294	0.3015078	0.3206941	0.3344828	0.3444409	0.3518527	0.3568022	0.3603075
24-01-05_qPCR_primer_efficiency_U	B2		UR2	0.0018533	0.0011753	0.0006509	0.0004605	0.0002431	0.0000943	-0.0000359	-0.0000027	0.0000317	0.0000002	-0.0001765	-0.0002513	-0.0003515	-0.0003816	-0.0004385	-0.0004995	-0.0004687	-0.0001039	0.0006783	0.0020682	0.0046079	0.0092861	0.0176837	0.0318287	0.0542993	0.0867782	0.1278604	0.1726617	0.2152743	0.2510547	0.2785755	0.2983795	0.3123697	0.3221661	0.3287854	0.3335506	0.3369149	0.3397715	0.3414691	0.3426379
24-01-05_qPCR_primer_efficiency_U	B3		UR3	0.0017845	0.0013361	0.0008313	0.0005174	0.0002565	0.0001355	-0.0001586	-0.0002271	-0.0003091	-0.0003374	-0.000402	-0.0003883	-0.0002369	-0.0000602	0.0004601	0.0016372	0.0038302	0.0081279	0.0157244	0.0288848	0.0498286	0.0806811	0.1206171	0.1654303	0.2092506	0.2470057	0.2764551	0.2977201	0.3128835	0.3234154	0.3307746	0.335695	0.3394003	0.3423045	0.3443388	0.3460202	0.3470275	0.3479457	0.3482764	0.3485235
24-01-05_qPCR_primer_efficiency_U	B4		UR4	0.0017931	0.0012831	0.0008245	0.0007041	0.0004169	0.0001579	-0.000212	-0.0004016	-0.0005739	-0.0006649	-0.0004482	0.0003921	0.0020578	0.0051509	0.0108625	0.021009	0.0380347	0.0648418	0.1022748	0.1481161	0.1963634	0.2410277	0.2778637	0.3058502	0.3258242	0.3399841	0.349968	0.3572384	0.3624755	0.3661055	0.3687339	0.3708819	0.3724892	0.3734712	0.3735707	0.3738655	0.3739731	0.374203	0.3741762	0.3743693
24-01-05_qPCR_primer_efficiency_U	B5		UR5	-0.0069769	-0.0014377	0.0010429	0.0013864	0.0005352	0.000528	0.0001746	-0.0005862	-0.0009207	-0.0006295	0.00018	0.001198	0.0016454	0.0031886	0.0061058	0.0125739	0.0219902	0.0342341	0.0478587	0.0612285	0.0726152	0.081123	0.0877236	0.0922959	0.0956898	0.0977437	0.0994022	0.1010021	0.1024672	0.1039465	0.1052589	0.1064128	0.1071164	0.1077485	0.1080235	0.1091239	0.1095032	0.1104948	0.1105146	0.1107393
24-01-05_qPCR_primer_efficiency_U	B6
24-01-05_qPCR_primer_efficiency_U	B7
24-01-05_qPCR_primer_efficiency_U	B8
24-01-05_qPCR_primer_efficiency_U	C1		UR1	0.0013772	0.001103	0.0008339	0.0006454	0.0004789	0.0004846	0.0003817	0.0003078	0.0001372	0.0000553	-0.0001031	-0.0001628	-0.0003404	-0.0004233	-0.0005794	-0.0006583	-0.0008077	-0.0008548	-0.0008065	-0.0007007	-0.0005053	0.0000653	0.0013888	0.0039245	0.0085304	0.0165487	0.0303969	0.0523514	0.0843013	0.1246726	0.1689966	0.2110514	0.2461207	0.2727083	0.2916698	0.3052608	0.3147058	0.3216477	0.3261957	0.3297634
24-01-05_qPCR_primer_efficiency_U	C2		UR2	0.0014409	0.0009529	0.0006473	0.000488	0.0003425	0.0001738	0.0000409	0.0000163	-0.0000029	0.0000019	-0.0000661	-0.0002266	-0.0004165	-0.0005345	-0.0005181	-0.0005117	-0.0004308	-0.0000695	0.0007069	0.0020386	0.0044993	0.0092785	0.0179381	0.0325559	0.0557111	0.0890569	0.1313	0.1772171	0.2203804	0.2562888	0.2838498	0.3040653	0.3183124	0.3283363	0.3353387	0.3406322	0.3442406	0.3469411	0.3484931	0.3495802
24-01-05_qPCR_primer_efficiency_U	C3		UR3	0.0023316	0.0013716	0.000797	0.0005307	0.0002803	-0.0000113	-0.0001512	-0.0002649	-0.0001981	-0.0002203	-0.0003098	-0.0004673	-0.0004536	-0.0001021	0.0005061	0.0016443	0.0038261	0.0083601	0.0163856	0.0299958	0.0515112	0.0832637	0.1241972	0.1701608	0.2141795	0.2517837	0.2808988	0.3023526	0.3174761	0.327939	0.3355352	0.3410753	0.345251	0.3479548	0.3498436	0.3512299	0.3521812	0.353023	0.3531485	0.3531216
24-01-05_qPCR_primer_efficiency_U	C4		UR4	0.002361	0.001363	0.0008059	0.0006644	0.0003702	0.000077	-0.000184	-0.0004034	-0.0005611	-0.0006019	-0.00038	0.0003812	0.0019648	0.0050906	0.0107899	0.0208626	0.0377132	0.0640526	0.1004456	0.1446219	0.1908362	0.2337894	0.2691504	0.296129	0.3153505	0.3289452	0.3386251	0.3455302	0.3506699	0.3543198	0.3570546	0.3589249	0.360004	0.3607774	0.3612234	0.362011	0.3622171	0.3627468	0.3627491	0.362912
24-01-05_qPCR_primer_efficiency_U	C5		UR5	-0.0112569	-0.0038746	0.0004996	0.0013975	0.0008387	0.0001688	-0.0003938	-0.0005849	-0.0007741	-0.0011552	-0.0015369	-0.0022452	-0.0022372	-0.0017175	0.0017698	0.0078596	0.0181643	0.0302351	0.0441865	0.0576137	0.0692292	0.0782387	0.0840202	0.088822	0.0916615	0.0938709	0.0946792	0.0954394	0.0957284	0.0961384	0.0966112	0.096962	0.0965184	0.0958864	0.0959669	0.096303	0.0966182	0.0965729	0.0964108	0.0959357
24-01-05_qPCR_primer_efficiency_U	C6
24-01-05_qPCR_primer_efficiency_U	C7
24-01-05_qPCR_primer_efficiency_U	C8
24-01-05_qPCR_primer_efficiency_U	D1		UP1	0.0023074	0.0017019	0.0013146	0.000945	0.000696	0.0004803	0.000296	0.0000958	-0.0000264	-0.0000557	-0.0000627	-0.0003286	-0.0004121	-0.0005599	-0.0006097	-0.0008315	-0.0009579	-0.0009145	-0.0009415	-0.0007555	-0.0005599	0.0001283	0.0016529	0.0047746	0.0105382	0.0206816	0.0382939	0.0663185	0.1071773	0.1585678	0.2145582	0.2661584	0.3078501	0.3380822	0.3589693	0.3731903	0.3827691	0.3895241	0.3936083	0.3962662
24-01-05_qPCR_primer_efficiency_U	D2		UP2	0.0019031	0.0011572	0.000804	0.00069	0.0005498	0.0004344	0.0002893	0.0002036	0.0000549	-0.0000423	-0.0001934	-0.0004784	-0.0007189	-0.0008397	-0.0008422	-0.0006926	-0.0005846	-0.0000033	0.0010008	0.0029755	0.0064	0.0128422	0.0245721	0.0445426	0.0760521	0.1205818	0.1755066	0.2334002	0.2858482	0.3276452	0.3578583	0.3789799	0.3930299	0.4028025	0.4090047	0.4132878	0.4159546	0.4177284	0.4186469	0.4190379
24-01-05_qPCR_primer_efficiency_U	D3		UP3	0.0035497	0.0023318	0.0015272	0.0012092	0.0008807	0.0005808	0.0003128	-0.0000151	-0.0002785	-0.0006339	-0.0009423	-0.0012089	-0.0012729	-0.0010572	-0.0002238	0.0012999	0.0044486	0.0104593	0.0214224	0.0401641	0.0696361	0.1121193	0.1652402	0.2226467	0.27573	0.3188784	0.3502786	0.3719015	0.3862295	0.3961395	0.4027238	0.4075084	0.4101925	0.4115115	0.4120075	0.4122538	0.4125322	0.4124879	0.4121845	0.4116259
24-01-05_qPCR_primer_efficiency_U	D4		UP4	0.00494	0.003052	0.0019279	0.0014215	0.0008757	0.0002742	-0.000249	-0.0007406	-0.0010981	-0.0012096	-0.0011106	-0.0005387	0.0009839	0.0042664	0.0106323	0.0222672	0.042106	0.073711	0.1181471	0.1738769	0.2331033	0.2876589	0.3310305	0.3622972	0.3834948	0.3971722	0.4066236	0.4125191	0.4165364	0.4186367	0.4196214	0.4202101	0.4201265	0.4203838	0.4202944	0.4201179	0.4196223	0.4192561	0.4186706	0.4179176
24-01-05_qPCR_primer_efficiency_U	D5		UP5	-0.0077378	-0.0034203	-0.0006962	-0.0003001	0.0001582	0.0001409	0.0010244	0.0007559	0.0004235	-0.000682	-0.0013066	-0.0013671	-0.0007567	0.0009681	0.0044332	0.0106132	0.0192323	0.0308962	0.0436266	0.0570032	0.0677503	0.076763	0.0833973	0.088802	0.0926828	0.0954968	0.0975494	0.0983545	0.0988642	0.0988389	0.0993572	0.0996066	0.0999299	0.1000699	0.0997215	0.0995364	0.0992763	0.0992727	0.0986498	0.097674
24-01-05_qPCR_primer_efficiency_U	D6
24-01-05_qPCR_primer_efficiency_U	D7
24-01-05_qPCR_primer_efficiency_U	D8
24-01-05_qPCR_primer_efficiency_U	E1		UP1	0.0022689	0.0015467	0.0011569	0.0008256	0.0006686	0.0003448	0.0002061	-0.0001054	-0.0004175	-0.0002382	-0.0000936	0.0001458	-0.0001257	-0.0002226	-0.0003439	-0.0005662	-0.0008767	-0.0009902	-0.0009042	-0.0007684	-0.0005798	0.0000702	0.0014518	0.0043486	0.0097656	0.019805	0.0371701	0.0649906	0.1056883	0.157226	0.2131312	0.2645921	0.3058582	0.3359237	0.3565545	0.370781	0.3801534	0.3868127	0.3907496	0.3934587
24-01-05_qPCR_primer_efficiency_U	E2		UP2	-0.0000029	0.000123	0.0002971	0.0004576	0.0006561	0.0006908	0.00073	0.0006507	0.0005881	0.0003672	0.0000556	-0.000281	-0.0005666	-0.0008665	-0.0010546	-0.0011922	-0.0012283	-0.0009343	-0.0002242	0.0013559	0.0044113	0.0102857	0.0209494	0.0389763	0.0673249	0.1075523	0.1568459	0.2083894	0.2548155	0.2915183	0.3183165	0.3367858	0.349357	0.3580147	0.3636586	0.3675529	0.369576	0.3708459	0.3710803	0.3710799
24-01-05_qPCR_primer_efficiency_U	E3		UP3	0.0024184	0.0016093	0.0010663	0.0006957	0.0005092	0.0002899	0.0000409	-0.0001854	-0.0003724	-0.0005036	-0.0005995	-0.0007198	-0.0005614	-0.0002182	0.0007236	0.0023892	0.0056527	0.0116433	0.0224016	0.0404826	0.0690789	0.1099896	0.1608198	0.215199	0.2649831	0.3049856	0.3345219	0.3547371	0.3687604	0.3775663	0.3834916	0.3874258	0.3901558	0.3920576	0.3929071	0.3934909	0.3937534	0.3940248	0.3939422	0.3936539
24-01-05_qPCR_primer_efficiency_U	E4		UP4	0.0028501	0.001681	0.0008649	0.0005936	0.00036	0.0001138	-0.0001925	-0.0004867	-0.0006039	-0.0006352	-0.0003761	0.0004195	0.0022644	0.0056778	0.0120034	0.0232037	0.0422656	0.0725758	0.1151681	0.1669237	0.2210995	0.2696892	0.3081656	0.3356861	0.3546223	0.3675969	0.3765994	0.3824627	0.3862491	0.3884756	0.389839	0.3906736	0.3907799	0.3907095	0.3905678	0.3907433	0.3909069	0.3908305	0.3904574	0.3901077
24-01-05_qPCR_primer_efficiency_U	E5		UP5	-0.006445	-0.0011839	0.0018584	0.0020898	0.0016274	0.0003598	-0.0006606	-0.0016327	-0.0019854	-0.0023115	-0.0026653	-0.0030316	-0.0024649	-0.0009422	0.0029056	0.0095661	0.0191244	0.0307791	0.0423948	0.0530247	0.0613854	0.0677686	0.0715288	0.0740969	0.0753823	0.0766964	0.0770914	0.077156	0.0765947	0.0761539	0.0759773	0.0758799	0.0757848	0.0756246	0.0752041	0.0746162	0.0741961	0.073943	0.0738035	0.0734117
24-01-05_qPCR_primer_efficiency_U	E6
24-01-05_qPCR_primer_efficiency_U	E7
24-01-05_qPCR_primer_efficiency_U	E8
24-01-05_qPCR_primer_efficiency_U	F1		UP1	0.0010214	0.0008675	0.0008427	0.0008579	0.0007473	0.0006483	0.0005266	0.0004604	0.0002388	0.0000946	-0.0001322	-0.0002575	-0.0002928	-0.0004584	-0.0005806	-0.0009724	-0.0010137	-0.0010342	-0.0009471	-0.0010015	-0.0007415	0.0001072	0.0017659	0.0047441	0.0098876	0.0192051	0.0352334	0.0610345	0.0983876	0.1449655	0.1948784	0.2404234	0.2766161	0.302832	0.3204348	0.3323572	0.33997	0.3448849	0.3479071	0.3501273
24-01-05_qPCR_primer_efficiency_U	F2		UP2	0.0015867	0.0011076	0.0008208	0.0006495	0.0004074	0.0002144	0.0001079	0.0000794	-0.000069	-0.0001873	-0.0003216	-0.0003799	-0.0003661	-0.0004875	-0.0004231	-0.0005336	-0.0004457	-0.0001319	0.0007293	0.0023946	0.0052051	0.0104943	0.0201536	0.0367011	0.0627176	0.0997705	0.1453923	0.1932867	0.2359504	0.2695339	0.2937081	0.3107716	0.322243	0.3302453	0.3353577	0.3388919	0.3410529	0.3422367	0.3430339	0.3437598
24-01-05_qPCR_primer_efficiency_U	F3		UP3	0.002094	0.0016807	0.0012887	0.0009035	0.0006042	0.0003018	0.0000574	-0.0002068	-0.0004435	-0.0006755	-0.0007813	-0.0007594	-0.0004891	-0.0001336	0.0008	0.0023791	0.0054657	0.0113437	0.0219201	0.0398815	0.0678089	0.1076867	0.1571312	0.2095225	0.2565944	0.2940236	0.3215984	0.3408682	0.3537951	0.3623273	0.3683334	0.3724914	0.3750745	0.3766797	0.3774565	0.3779643	0.3782286	0.3786115	0.3787007	0.3786186
24-01-05_qPCR_primer_efficiency_U	F4		UP4	0.0016796	0.0015269	0.0012182	0.0008037	0.0004377	0.0000517	-0.0002492	-0.0005703	-0.0006972	-0.0006924	-0.0003122	0.0004926	0.0023234	0.0056828	0.0122839	0.0238378	0.0436871	0.0745089	0.1177783	0.16965	0.223456	0.2714535	0.3095246	0.3368147	0.355232	0.3677114	0.3761377	0.3817985	0.3852729	0.3875567	0.3887219	0.3894733	0.3898498	0.3905864	0.3908041	0.3907866	0.3902028	0.3899344	0.3894496	0.3889386
24-01-05_qPCR_primer_efficiency_U	F5		UP5	-0.00319	-0.0002495	0.000721	0.0004803	-0.0001898	-0.0002357	0.0000698	-0.0000352	0.000037	-0.0000734	-0.0003899	-0.000418	0.0002471	0.0024204	0.0059179	0.0117988	0.0210048	0.0325069	0.043949	0.0536111	0.0609288	0.0658928	0.068912	0.0706891	0.0713346	0.0714811	0.0709563	0.0702332	0.0691897	0.067995	0.0669111	0.0658026	0.0650418	0.0642783	0.0633899	0.0623369	0.0615142	0.0608478	0.0599738	0.0587772
24-01-05_qPCR_primer_efficiency_U	F6
24-01-05_qPCR_primer_efficiency_U	F7
24-01-05_qPCR_primer_efficiency_U	F8

## Sheet: Results
Study Name	New Study
Study Type	Relative Quantification
ROX Normalization	Disabled
Experiment Name	Plate Type	Run Start	Run Finish
24-01-05_qPCR_primer_efficiency_U		1/5/2024 2:15 PM	1/5/2024 3:12 PM
RQ Analysis Method	Singleplex
RQ Algorithm	ΔΔCq
Reference Assay
Reference Sample
Assay Name	PCR Efficiency %	Error %
UR1	100	0
UR2	100	0
UR3	100	0
UR4	100	0
UR5	100	0
UP1	100	0
UP2	100	0
UP3	100	0
UP4	100	0
UP5	100	0
Experiment	Well	Exclude	Plate Control	Sample Name	Assay Name	Assay Role	Cq	Cq Mean	Cq Std. Dev.	ΔCq	ΔCq Mean	ΔCq Std. Dev.	ΔΔCq	RQ	Threshold Setting	Cq Threshold	RQ Lower Bound	RQ Upper Bound	Baseline Setting	Baseline Start	Baseline End	Tm1	Tm2	Tm3	Additional Information
24-01-05_qPCR_primer_efficiency_U	A1				UR1	Unknown	26.9731028499509	27.1509339705866	0.250495188516149						Auto	0.04			Auto	3	23	79.6	64.9	74.8
24-01-05_qPCR_primer_efficiency_U	A2				UR2	Unknown	23.7170266663372	23.9586747036621	0.209973313134758						Auto	0.034			Auto	3	20	79.6
24-01-05_qPCR_primer_efficiency_U	A3				UR3	Unknown	20.018370573496	20.1181632675318	0.0909782940707297						Auto	0.033			Auto	3	16	79.6	64.3	66.4
24-01-05_qPCR_primer_efficiency_U	A4				UR4	Unknown	16.9931632013641	17.0006725338906	0.00916820965005959						Auto	0.038			Auto	3	13	79.6
24-01-05_qPCR_primer_efficiency_U	A5				UR5	Unknown	16.6136499144315	16.5214083066277	0.231833869684527						Auto	0.015			Auto	3	12	79.3	88.3
24-01-05_qPCR_primer_efficiency_U	A6
24-01-05_qPCR_primer_efficiency_U	A7
24-01-05_qPCR_primer_efficiency_U	A8
24-01-05_qPCR_primer_efficiency_U	B1				UR1	Unknown	27.0422896441111	27.1509339705866	0.250495188516149						Auto	0.04			Auto	3	23	79.6	65.5	62.8
24-01-05_qPCR_primer_efficiency_U	B2				UR2	Unknown	24.0966294482746	23.9586747036621	0.209973313134758						Auto	0.034			Auto	3	20	79.6
24-01-05_qPCR_primer_efficiency_U	B3				UR3	Unknown	20.1964869544679	20.1181632675318	0.0909782940707297						Auto	0.033			Auto	3	16	79.6	58.3	61
24-01-05_qPCR_primer_efficiency_U	B4				UR4	Unknown	16.9979647306614	17.0006725338906	0.00916820965005959						Auto	0.038			Auto	3	13	79.6
24-01-05_qPCR_primer_efficiency_U	B5				UR5	Unknown	16.2576512064073	16.5214083066277	0.231833869684527						Auto	0.015			Auto	3	12	79	88.6	60.7
24-01-05_qPCR_primer_efficiency_U	B6
24-01-05_qPCR_primer_efficiency_U	B7
24-01-05_qPCR_primer_efficiency_U	B8
24-01-05_qPCR_primer_efficiency_U	C1				UR1	Unknown	27.4374094176979	27.1509339705866	0.250495188516149						Auto	0.04			Auto	3	24	79.6
24-01-05_qPCR_primer_efficiency_U	C2				UR2	Unknown	24.0623679963744	23.9586747036621	0.209973313134758						Auto	0.034			Auto	3	20	79.6
24-01-05_qPCR_primer_efficiency_U	C3				UR3	Unknown	20.1396322746315	20.1181632675318	0.0909782940707297						Auto	0.033			Auto	3	16	79.6
24-01-05_qPCR_primer_efficiency_U	C4				UR4	Unknown	17.0108896696464	17.0006725338906	0.00916820965005959						Auto	0.038			Auto	3	13	79.6
24-01-05_qPCR_primer_efficiency_U	C5				UR5	Unknown	16.6929237990443	16.5214083066277	0.231833869684527						Auto	0.015			Auto	3	13	79	88.3	64
24-01-05_qPCR_primer_efficiency_U	C6
24-01-05_qPCR_primer_efficiency_U	C7
24-01-05_qPCR_primer_efficiency_U	C8
24-01-05_qPCR_primer_efficiency_U	D1				UP1	Unknown		27.0401228729349	0.0625961854058118						Auto	0.038			Auto	3	24	82.9	76.9
24-01-05_qPCR_primer_efficiency_U	D2				UP2	Unknown		23.9372201029892	0.191065799525358						Auto	0.039			Auto	3	20	82.9	77.5	61.9
24-01-05_qPCR_primer_efficiency_U	D3				UP3	Unknown		20.0288357874924	0.0109866087250698						Auto	0.041			Auto	3	17	82.9
24-01-05_qPCR_primer_efficiency_U	D4				UP4	Unknown		17.0059666614184	0.0352033675069612						Auto	0.043			Auto	3	14	82.9
24-01-05_qPCR_primer_efficiency_U	D5				UP5	Unknown		16.2555540565891	0.115873637419161						Auto	0.013			Auto	3	11	82.6	88.3	61.9
24-01-05_qPCR_primer_efficiency_U	D6
24-01-05_qPCR_primer_efficiency_U	D7
24-01-05_qPCR_primer_efficiency_U	D8
24-01-05_qPCR_primer_efficiency_U	E1				UP1	Unknown		27.0401228729349	0.0625961854058118						Auto	0.038			Auto	3	24	82.9	59.5	61.6
24-01-05_qPCR_primer_efficiency_U	E2				UP2	Unknown		23.9372201029892	0.191065799525358						Auto	0.039			Auto	3	21	82.9
24-01-05_qPCR_primer_efficiency_U	E3				UP3	Unknown		20.0288357874924	0.0109866087250698						Auto	0.041			Auto	3	16	82.9	65.5
24-01-05_qPCR_primer_efficiency_U	E4				UP4	Unknown		17.0059666614184	0.0352033675069612						Auto	0.043			Auto	3	13	82.9	59.5
24-01-05_qPCR_primer_efficiency_U	E5				UP5	Unknown		16.2555540565891	0.115873637419161						Auto	0.013			Auto	3	13	82.6	88.6	59.2
24-01-05_qPCR_primer_efficiency_U	E6
24-01-05_qPCR_primer_efficiency_U	E7
24-01-05_qPCR_primer_efficiency_U	E8
24-01-05_qPCR_primer_efficiency_U	F1				UP1	Unknown		27.0401228729349	0.0625961854058118						Auto	0.038			Auto	3	24	82.9
24-01-05_qPCR_primer_efficiency_U	F2				UP2	Unknown		23.9372201029892	0.191065799525358						Auto	0.039			Auto	3	20	82.9
24-01-05_qPCR_primer_efficiency_U	F3				UP3	Unknown		20.0288357874924	0.0109866087250698						Auto	0.041			Auto	3	16	82.9
24-01-05_qPCR_primer_efficiency_U	F4				UP4	Unknown		17.0059666614184	0.0352033675069612						Auto	0.043			Auto	3	13	82.9	77.2
24-01-05_qPCR_primer_efficiency_U	F5				UP5	Unknown		16.2555540565891	0.115873637419161						Auto	0.013			Auto	3	9	82.6	88.6	64.9
24-01-05_qPCR_primer_efficiency_U	F6
24-01-05_qPCR_primer_efficiency_U	F7
24-01-05_qPCR_primer_efficiency_U	F8

## Sheet: Sheet5
					Cq Mean	Cq Std. Dev.			rxn no.		∆Ct				OD600	#cells	∆Ct
				UR1	27.1509339705866	0.250495188516149			1		0.110811097651698				0.0005	200	0.110811097651698
				UR2	23.9586747036621	0.209973313134758			2		0.0214546006729002				0.005	2000	0.0214546006729002
				UR3	20.1181632675318	0.0909782940707297			3		0.0893274800393975				0.05	20000	0.0893274800393975
				UR4	17.0006725338906	0.00916820965005959			4		-0.0052941275278009				0.5	200000	-0.0052941275278009
				UR5	16.5214083066277	0.231833869684527			5		0.265854250038597				5	2000000	0.265854250038597
				UP1	27.0401228729349	0.0625961854058118
				UP2	23.9372201029892	0.191065799525358
				UP3	20.0288357874924	0.0109866087250698
				UP4	17.0059666614184	0.0352033675069612
				UP5	16.2555540565891	0.115873637419161
																2.30102999566398
																3.30102999566398
																4.30102999566398
																5.30102999566398
																6.30102999566398
									#		∆Ct
				UR1	26.9731028499509	27.0422896441111	27.4374094176979		1		-0.0102075849494945	0.012458647600301	0.330182230304299		0.110811097651702	0.190318706136477
				UR2	23.7170266663372	24.0966294482746	24.0623679963744		2		-0.00543510312949991	0.095794129273802	-0.0259952241259036		0.0214546006727995	0.0651955042799053
				UR3	20.018370573496	20.1964869544679	20.1396322746315		3		-0.00999115341819845	0.178393072026502	0.0995805215098002		0.0893274800393679	0.0946097127341888
				UR4	16.9931632013641	16.9979647306614	17.0108896696464		4		-0.0351236574352001	-0.0262634852405981	0.045504760092399		-0.00529412752779971	0.0442156182860388
				UR5	16.6136499144315	16.2576512064073	16.6929237990443		5		0.336726419457701	-0.1016043634481	0.562440694106201		0.265854250038601	0.337647905241838
				UP1	26.9833104349004	27.0298309965108	27.1072271873936
				UP2	23.7224617694667	24.0008353190008	24.0883632205003
				UP3	20.0283617269142	20.0180938824414	20.0400517531217
				UP4	17.0282868587993	17.024228215902	16.965384909554
				UP5	16.2769234949738	16.3592555698554	16.1304831049381

## Sheet: Sheet4
		Reference condition	Target condition
		Uninduced	Induced
	Plasmid (Reference)	A	B
	Retron	C	D
	Del Ct retron	Ct(D) - Ct(B)
	Del Ct ref	Ct(C) - Ct(A)
	Del Del Ct	Del Ct retron - Del Ct ref
	Fold change	2^-Del Del Ct			A
					Inside	Inside	Outside	Outside
					Uninduced	Induced	Uninduced	Induced		del ct retron	del ct control	del del ct	fold change
					16.9931632013641	11.9458411028304	17.0282868587993	14.714707402368		-2.7688662995376	-0.0351236574352001	-2.7337426421024	6.65179008893586
					16.9979647306614	12.0047242277303	17.024228215902	14.8251591901436		-2.8204349624133	-0.0262634852405981	-2.7941714771727	6.93632490320153
					17.0108896696464	12.0659834303174	16.965384909554	14.8344604474325		-2.7684770171151	0.045504760092399	-2.8139817772075	7.03222766212252
													6.87344755141997
													0.197859439497679
					UR4	IR4	UP4	IP4
					16.9931632013641	11.9458411028304	17.0282868587993	14.714707402368
					16.9979647306614	12.0047242277303	17.024228215902	14.8251591901436
					17.0108896696464	12.0659834303174	16.965384909554	14.8344604474325
					-0.0351236574352001	-2.7688662995376	6.65179008893586
					-0.0262634852405981	-2.8204349624133	6.93632490320153
					0.045504760092399	-2.7684770171151	7.03222766212252
					1.02464464443315	6.8157210905216		6.65179008893586
					1.01837117203489	7.06375332128814		6.93632490320153
					0.968950747884129	6.81388225250507		7.03222766212252
					1.00398885478406	6.89778555477161
