# Supplementary material for: Intracellular expression of a fluorogenic DNA aptamer using retron Eco2
Source: eLife. 2026 Mar 3;13:RP99554. doi: 10.7554/eLife.99554 (PMC12956279; doi:10.7554/eLife.99554)
Supplement: Figure 2—source data 1. [file elife-99554-fig2-data1.zip › Figure 2 - source data 1/Figure 2B–Source Data 3.ods]

## Sheet: Component Data
Study Name	New Study
Study Type	Relative Quantification
ROX Normalization	Disabled
Experiment Name	Plate Type	Run Start	Run Finish
24-01-11_qPCR eco2#2		1/11/2024 4:30 PM	1/11/2024 5:25 PM
Experiment	Well	Exclude	Reporter	Cycle 1	Cycle 2	Cycle 3	Cycle 4	Cycle 5	Cycle 6	Cycle 7	Cycle 8	Cycle 9	Cycle 10	Cycle 11	Cycle 12	Cycle 13	Cycle 14	Cycle 15	Cycle 16	Cycle 17	Cycle 18	Cycle 19	Cycle 20	Cycle 21	Cycle 22	Cycle 23	Cycle 24	Cycle 25	Cycle 26	Cycle 27	Cycle 28	Cycle 29	Cycle 30	Cycle 31	Cycle 32	Cycle 33	Cycle 34	Cycle 35	Cycle 36	Cycle 37	Cycle 38	Cycle 39	Cycle 40
24-01-11_qPCR eco2#2	A1		Green	0.0606184	0.0607485	0.0600107	0.0594737	0.05943	0.0597937	0.060338	0.0618571	0.0646295	0.0696109	0.0791007	0.0957255	0.1230479	0.1639	0.2174141	0.2766015	0.3255631	0.3649037	0.3953469	0.4159285	0.4285138	0.4386679	0.4436096	0.4492241	0.4515753	0.4537608	0.4561925	0.4564282	0.4575354	0.4574214	0.458208	0.4575872	0.4583889	0.4582031	0.4577545	0.4571649	0.4564653	0.4556933	0.4556715	0.4560001
24-01-11_qPCR eco2#2	A2		Green	0.0423687	0.0430583	0.0425341	0.0422151	0.0423662	0.0422005	0.0419789	0.0421554	0.04263	0.0439025	0.045422	0.0490719	0.0556957	0.067596	0.0889454	0.1240454	0.1724993	0.2339113	0.3005663	0.3580202	0.3981778	0.4277144	0.4446411	0.4574132	0.466954	0.4720871	0.4759769	0.4776944	0.4799194	0.4803201	0.4796125	0.480386	0.4801836	0.4798448	0.4798605	0.479224	0.479216	0.4795497	0.4789826	0.4783718
24-01-11_qPCR eco2#2	A3		Green	0.0678242	0.0681759	0.0681383	0.0674447	0.0674821	0.0670378	0.0662845	0.0664425	0.0658884	0.0655194	0.0654672	0.0659245	0.0669408	0.0689601	0.0736195	0.0820478	0.0966761	0.121106	0.1594637	0.2078435	0.2563211	0.3068515	0.3408981	0.3679013	0.3851449	0.3986198	0.4089832	0.4154219	0.4193499	0.4230972	0.4248023	0.4253303	0.4271879	0.4271323	0.4279922	0.4273978	0.4286854	0.4283136	0.4285399	0.4282907
24-01-11_qPCR eco2#2	A4		Green	0.0599191	0.0610313	0.0614413	0.0614217	0.0619708	0.0614661	0.0611553	0.0611236	0.0607776	0.0609279	0.0607903	0.06133	0.0628013	0.065864	0.0721647	0.0827958	0.101593	0.132718	0.181783	0.2443998	0.3088202	0.3711682	0.4132789	0.44514	0.4659572	0.4804037	0.4909024	0.4965983	0.5024257	0.5039494	0.5051018	0.5060306	0.5066866	0.5069025	0.5071213	0.5069826	0.5070924	0.5067495	0.5059791	0.5067636
24-01-11_qPCR eco2#2	A5
24-01-11_qPCR eco2#2	A6
24-01-11_qPCR eco2#2	A7
24-01-11_qPCR eco2#2	A8
24-01-11_qPCR eco2#2	B1		Green	0.0609047	0.061216	0.0614412	0.061661	0.0618885	0.0623959	0.0627246	0.0643915	0.0670342	0.0719367	0.0813187	0.0974805	0.1240966	0.1640629	0.2166673	0.2751207	0.3230982	0.3630735	0.3940184	0.4140309	0.4267508	0.4372947	0.4421128	0.4464236	0.4502995	0.4522343	0.4548071	0.4564995	0.4564987	0.4575994	0.4572685	0.4574434	0.4574742	0.4584126	0.4578202	0.4577774	0.4574528	0.4571944	0.4566214	0.4573667
24-01-11_qPCR eco2#2	B2		Green	0.0516866	0.0522979	0.0523296	0.0523053	0.0520997	0.0521017	0.0520182	0.0522392	0.0523369	0.0533269	0.0549806	0.0583103	0.0643422	0.0747847	0.0943134	0.1265655	0.1702472	0.2265967	0.2881785	0.3418508	0.3788498	0.4067177	0.4246004	0.435977	0.444036	0.4487913	0.4527667	0.4541258	0.4557321	0.4563513	0.456872	0.457749	0.4572699	0.4572438	0.4575403	0.4574182	0.4565328	0.457107	0.4569437	0.4571206
24-01-11_qPCR eco2#2	B3		Green	0.0577621	0.0585705	0.0589291	0.0588919	0.0587054	0.0584976	0.0580686	0.0580377	0.0574986	0.0570784	0.0574766	0.05811	0.0588275	0.0608811	0.0656621	0.0741963	0.0878094	0.1116577	0.1490047	0.19725	0.2458253	0.2951656	0.3303921	0.356907	0.3769672	0.3895404	0.3995341	0.4065635	0.4107795	0.4141598	0.4161659	0.4172753	0.4184855	0.4192332	0.4196853	0.4193881	0.4198826	0.4203908	0.4194621	0.4199061
24-01-11_qPCR eco2#2	B4		Green	0.0563317	0.0574609	0.0583843	0.0587125	0.0591314	0.0590761	0.0588562	0.0585422	0.0587377	0.0586226	0.0588285	0.0591347	0.0607872	0.0631194	0.0689771	0.079414	0.0968548	0.1264289	0.1730896	0.2332981	0.2945299	0.356373	0.4001652	0.4313041	0.4529064	0.4669289	0.4774554	0.4846633	0.4889922	0.491759	0.492958	0.4940132	0.4948676	0.4939845	0.4945675	0.4951464	0.4951774	0.4950308	0.4951362	0.495128
24-01-11_qPCR eco2#2	B5
24-01-11_qPCR eco2#2	B6
24-01-11_qPCR eco2#2	B7
24-01-11_qPCR eco2#2	B8
24-01-11_qPCR eco2#2	C1		Green	0.0535914	0.0544147	0.0535855	0.0538396	0.0536126	0.0541374	0.05457	0.0560288	0.0586193	0.0630971	0.0715435	0.0862456	0.1111535	0.1478192	0.1955238	0.2492911	0.2928713	0.3290316	0.3566548	0.3742391	0.3869982	0.3951656	0.4004959	0.4052859	0.4084316	0.4103162	0.4113564	0.4132884	0.4135512	0.4139823	0.4137264	0.4141616	0.4143023	0.4151368	0.4149889	0.4144724	0.4140753	0.4141891	0.4143673	0.4139232
24-01-11_qPCR eco2#2	C2		Green	0.0561036	0.0564503	0.0564846	0.056338	0.0560566	0.0560537	0.0558487	0.056424	0.0566902	0.0577907	0.0595644	0.0629169	0.0694113	0.0811189	0.1016195	0.1354936	0.1820094	0.2420968	0.3063483	0.3616059	0.4015673	0.4309689	0.4490664	0.4616186	0.469679	0.4750304	0.4789404	0.4814454	0.4829243	0.4835664	0.484422	0.483502	0.483678	0.4848606	0.4842077	0.4838646	0.4834428	0.4832988	0.4821908	0.4822412
24-01-11_qPCR eco2#2	C3		Green	0.0657159	0.0662935	0.066251	0.0657364	0.0655141	0.0656163	0.0651267	0.0648902	0.064706	0.0639938	0.0646141	0.0648296	0.0658637	0.0681752	0.0729486	0.0823931	0.0977958	0.1235442	0.1642755	0.216258	0.2674124	0.3185671	0.3548752	0.3836147	0.4042158	0.4169001	0.4272937	0.4333517	0.4379109	0.4418746	0.4437294	0.4450954	0.4459379	0.4459561	0.447073	0.4464235	0.4472649	0.4468024	0.4464485	0.4474099
24-01-11_qPCR eco2#2	C4		Green	0.0506183	0.0511695	0.0517742	0.0522354	0.0519938	0.0518407	0.0515661	0.0519047	0.0514958	0.0513978	0.0518272	0.0521298	0.0539354	0.0567436	0.0618968	0.0725331	0.0891561	0.1184517	0.1638795	0.2216642	0.2825021	0.3424772	0.3841199	0.4140303	0.43501	0.4486536	0.4595435	0.4660613	0.4696302	0.4730834	0.4741397	0.4762881	0.4755462	0.4761129	0.4775877	0.477719	0.4762792	0.4762509	0.4767717	0.4770641
24-01-11_qPCR eco2#2	C5
24-01-11_qPCR eco2#2	C6
24-01-11_qPCR eco2#2	C7
24-01-11_qPCR eco2#2	C8
24-01-11_qPCR eco2#2	D1
24-01-11_qPCR eco2#2	D2
24-01-11_qPCR eco2#2	D3
24-01-11_qPCR eco2#2	D4
24-01-11_qPCR eco2#2	D5
24-01-11_qPCR eco2#2	D6
24-01-11_qPCR eco2#2	D7
24-01-11_qPCR eco2#2	D8
24-01-11_qPCR eco2#2	E1
24-01-11_qPCR eco2#2	E2
24-01-11_qPCR eco2#2	E3
24-01-11_qPCR eco2#2	E4
24-01-11_qPCR eco2#2	E5
24-01-11_qPCR eco2#2	E6
24-01-11_qPCR eco2#2	E7
24-01-11_qPCR eco2#2	E8
24-01-11_qPCR eco2#2	F1
24-01-11_qPCR eco2#2	F2
24-01-11_qPCR eco2#2	F3
24-01-11_qPCR eco2#2	F4
24-01-11_qPCR eco2#2	F5
24-01-11_qPCR eco2#2	F6
24-01-11_qPCR eco2#2	F7
24-01-11_qPCR eco2#2	F8

## Sheet: Amp. Plot Data
Study Name	New Study
Study Type	Relative Quantification
ROX Normalization	Disabled
Experiment Name	Plate Type	Run Start	Run Finish
24-01-11_qPCR eco2#2		1/11/2024 4:30 PM	1/11/2024 5:25 PM
Experiment	Well	Exclude	Assay Name	Cycle 1	Cycle 2	Cycle 3	Cycle 4	Cycle 5	Cycle 6	Cycle 7	Cycle 8	Cycle 9	Cycle 10	Cycle 11	Cycle 12	Cycle 13	Cycle 14	Cycle 15	Cycle 16	Cycle 17	Cycle 18	Cycle 19	Cycle 20	Cycle 21	Cycle 22	Cycle 23	Cycle 24	Cycle 25	Cycle 26	Cycle 27	Cycle 28	Cycle 29	Cycle 30	Cycle 31	Cycle 32	Cycle 33	Cycle 34	Cycle 35	Cycle 36	Cycle 37	Cycle 38	Cycle 39	Cycle 40
24-01-11_qPCR eco2#2	A1		eco2_I-R	0.0018071	0.0013486	0.0006678	-0.000071	-0.0004426	-0.0004537	0.0000561	0.0013688	0.0041605	0.0096091	0.0196752	0.0371883	0.0651555	0.1054191	0.1563044	0.2098929	0.2587568	0.2980394	0.3278619	0.3487661	0.3629072	0.371835	0.3784392	0.3824424	0.3855269	0.3875504	0.3888688	0.3898278	0.3899382	0.3902322	0.3899502	0.3899735	0.3896726	0.3894291	0.3887219	0.3878434	0.3868571	0.38606	0.3856057	0.3855182
24-01-11_qPCR eco2#2	A2		eco2_I-P	0.0031834	0.0028486	0.0021776	0.001327	0.000596	-0.0001025	-0.0007926	-0.0012693	-0.0012479	-0.0007789	0.0007486	0.0040598	0.0108313	0.0235026	0.045666	0.080014	0.1277161	0.1859366	0.2471571	0.3012927	0.3430556	0.3713094	0.3904347	0.4028947	0.4114236	0.4169916	0.4199519	0.4219429	0.4227708	0.4227903	0.422326	0.4216607	0.4211183	0.4203233	0.4193836	0.4185542	0.4178307	0.4171304	0.4162292	0.4150131
24-01-11_qPCR eco2#2	A3		eco2_U-R	0.0002351	0.0006137	0.0006438	0.0005692	0.000359	0.000129	-0.0000609	-0.0002874	-0.0003858	-0.0005543	-0.0003856	0.0002449	0.0015659	0.0042875	0.0094798	0.0188751	0.0348606	0.0608225	0.098035	0.1432634	0.1925493	0.2370575	0.2744075	0.300662	0.3200592	0.3339098	0.3441588	0.3512255	0.3560868	0.3593703	0.3615204	0.3630406	0.3639739	0.3650179	0.3652445	0.3659189	0.3661827	0.36672	0.3667451	0.366811
24-01-11_qPCR eco2#2	A4		eco2_U-P	0.0004018	0.0010148	0.0012505	0.0012986	0.0010417	0.0006877	0.0001401	-0.0003545	-0.0006955	-0.0010717	-0.0011528	-0.0007935	0.0006326	0.003979	0.0103787	0.0220232	0.0419424	0.074673	0.1220101	0.1804457	0.2433089	0.2993368	0.3445116	0.3758427	0.3979525	0.4129414	0.42289	0.4299655	0.4340493	0.4366187	0.4375551	0.4382024	0.4385374	0.4386358	0.4384693	0.4382674	0.4378784	0.4372787	0.4369039	0.4369049
24-01-11_qPCR eco2#2	A5
24-01-11_qPCR eco2#2	A6
24-01-11_qPCR eco2#2	A7
24-01-11_qPCR eco2#2	A8
24-01-11_qPCR eco2#2	B1		eco2_I-R	0.0018068	0.0012934	0.0007496	0.0001778	-0.0002999	-0.0007412	-0.0007028	0.0000474	0.0023221	0.0071686	0.0165214	0.0331121	0.0598976	0.0988306	0.1483761	0.2005919	0.2485981	0.2874347	0.3169497	0.3373795	0.351009	0.3595738	0.3653354	0.3688745	0.3714523	0.3734509	0.3747217	0.3753472	0.3754821	0.3749425	0.3744615	0.3736238	0.3732093	0.3725389	0.3718441	0.3707282	0.3697237	0.3685425	0.3677178	0.3672278
24-01-11_qPCR eco2#2	B2		eco2_I-P	0.0023615	0.0022177	0.001862	0.0012341	0.0005962	-0.0000614	-0.0005768	-0.0010604	-0.001186	-0.0008341	0.0005951	0.0037049	0.0097444	0.0211835	0.0413627	0.0726216	0.1161542	0.1694633	0.2261025	0.2762916	0.3152428	0.3422641	0.3607446	0.3726222	0.3801239	0.3851585	0.3879599	0.3897116	0.3903445	0.390698	0.3908084	0.3905527	0.3901147	0.3894832	0.3889708	0.3881719	0.3874655	0.3867454	0.3863795	0.3858811
24-01-11_qPCR eco2#2	B3		eco2_U-R	0.0003317	0.0008879	0.0011623	0.001105	0.000859	0.0004823	0.0001575	-0.0002778	-0.0007101	-0.0009994	-0.0008978	-0.000417	0.0006155	0.0030307	0.0080514	0.0169252	0.0321548	0.0569887	0.0933666	0.1379869	0.186605	0.2308834	0.2678084	0.2949733	0.3145872	0.328694	0.3384572	0.3454346	0.3502076	0.3533062	0.3553692	0.3567088	0.357629	0.3583301	0.3585287	0.358643	0.3587759	0.3586983	0.3586039	0.3584881
24-01-11_qPCR eco2#2	B4		eco2_U-P	-0.0003491	0.0003888	0.0008598	0.0010939	0.0010019	0.0007272	0.0002081	-0.0002274	-0.0006279	-0.0008551	-0.0010454	-0.0006465	0.0004611	0.0034193	0.0093056	0.020228	0.039056	0.0699586	0.115117	0.170828	0.2315999	0.2868996	0.3321683	0.3640234	0.3859554	0.4010165	0.4112795	0.4183113	0.4227565	0.4251988	0.4265498	0.4272633	0.4272828	0.4271449	0.4269152	0.4269902	0.426822	0.426496	0.4261568	0.4258638
24-01-11_qPCR eco2#2	B5
24-01-11_qPCR eco2#2	B6
24-01-11_qPCR eco2#2	B7
24-01-11_qPCR eco2#2	B8
24-01-11_qPCR eco2#2	C1		eco2_I-R	0.0009169	0.0008215	0.0005363	-0.0000989	-0.0002828	-0.0004072	0.0000303	0.0011564	0.0036309	0.0084346	0.0172755	0.0329264	0.0579837	0.0940419	0.1397199	0.1877027	0.2318375	0.2672575	0.2940122	0.3129665	0.3254356	0.33382	0.339548	0.3436021	0.3465077	0.3481633	0.3494144	0.3501248	0.3506322	0.3504104	0.350246	0.3499847	0.350087	0.3499949	0.3496838	0.3489621	0.3483276	0.3479246	0.3475061	0.3469015
24-01-11_qPCR eco2#2	C2		eco2_I-P	0.0015314	0.001422	0.0011481	0.0006649	0.0001692	-0.0003459	-0.0005755	-0.0007153	-0.00042	0.0002748	0.0019984	0.0055199	0.0123527	0.0249015	0.046577	0.0798551	0.1263289	0.1829284	0.2424419	0.2952468	0.3364349	0.3652364	0.3849015	0.3974528	0.4057555	0.4111774	0.4147475	0.4170268	0.4182168	0.418857	0.4186976	0.4183828	0.4181769	0.4180601	0.4177703	0.4169457	0.4162907	0.4153808	0.4146282	0.4139405
24-01-11_qPCR eco2#2	C3		eco2_U-R	0.0001189	0.0005616	0.0006403	0.0004522	0.0003124	0.000181	0.0000448	-0.0001869	-0.0004927	-0.000513	-0.0004	0.0002951	0.0015539	0.004332	0.0099136	0.0198589	0.0367958	0.0641618	0.1037209	0.1517488	0.203251	0.2495286	0.2883344	0.3169558	0.3377025	0.352334	0.3621178	0.3691931	0.3741252	0.3776562	0.3801228	0.381549	0.382363	0.383094	0.3833277	0.3838357	0.3838172	0.3838973	0.3840175	0.3846122
24-01-11_qPCR eco2#2	C4		eco2_U-P	0.0009296	0.0011705	0.0013815	0.0013281	0.0010221	0.0004709	0.0001131	-0.00033	-0.0007143	-0.0010682	-0.001185	-0.0006673	0.0006434	0.0035709	0.0094421	0.0199181	0.0384416	0.0685622	0.1124035	0.1667588	0.2259633	0.279787	0.3233016	0.3538178	0.3750009	0.3898438	0.3998661	0.4065302	0.4107154	0.41308	0.4149712	0.415464	0.4157936	0.4158986	0.4162948	0.4160221	0.4152484	0.4146045	0.414538	0.4145784
24-01-11_qPCR eco2#2	C5
24-01-11_qPCR eco2#2	C6
24-01-11_qPCR eco2#2	C7
24-01-11_qPCR eco2#2	C8
24-01-11_qPCR eco2#2	D1
24-01-11_qPCR eco2#2	D2
24-01-11_qPCR eco2#2	D3
24-01-11_qPCR eco2#2	D4
24-01-11_qPCR eco2#2	D5
24-01-11_qPCR eco2#2	D6
24-01-11_qPCR eco2#2	D7
24-01-11_qPCR eco2#2	D8
24-01-11_qPCR eco2#2	E1
24-01-11_qPCR eco2#2	E2
24-01-11_qPCR eco2#2	E3
24-01-11_qPCR eco2#2	E4
24-01-11_qPCR eco2#2	E5
24-01-11_qPCR eco2#2	E6
24-01-11_qPCR eco2#2	E7
24-01-11_qPCR eco2#2	E8
24-01-11_qPCR eco2#2	F1
24-01-11_qPCR eco2#2	F2
24-01-11_qPCR eco2#2	F3
24-01-11_qPCR eco2#2	F4
24-01-11_qPCR eco2#2	F5
24-01-11_qPCR eco2#2	F6
24-01-11_qPCR eco2#2	F7
24-01-11_qPCR eco2#2	F8

## Sheet: Results
Study Name	New Study
Study Type	Relative Quantification
ROX Normalization	Disabled
Experiment Name	Plate Type	Run Start	Run Finish
24-01-11_qPCR eco2#2		1/11/2024 4:30 PM	1/11/2024 5:25 PM
RQ Analysis Method	Singleplex
RQ Algorithm	ΔΔCq
Reference Assay
Reference Sample
Assay Name	PCR Efficiency %	Error %
eco2_I-R	100	0
eco2_I-P	100	0
eco2_U-R	100	0
eco2_U-P	100	0
Experiment	Well	Exclude	Plate Control	Sample Name	Assay Name	Assay Role	Cq	Cq Mean	Cq Std. Dev.	ΔCq	ΔCq Mean	ΔCq Std. Dev.	ΔΔCq	RQ	Threshold Setting	Cq Threshold	RQ Lower Bound	RQ Upper Bound	Baseline Setting	Baseline Start	Baseline End	Tm1	Tm2	Tm3	Additional Information
24-01-11_qPCR eco2#2	A1				eco2_I-R	Unknown	11.7608462589573	11.9190083028976	0.137058125639815						Auto	0.033			Auto	3	8	79.6
24-01-11_qPCR eco2#2	A2				eco2_I-P	Unknown	14.8797100459204	14.9223546088946	0.114803801670823						Auto	0.043			Auto	3	12	82.9	61.3	89.2
24-01-11_qPCR eco2#2	A3				eco2_U-R	Unknown	17.0053690250228	17.0046357795953	0.11030093488388						Auto	0.035			Auto	3	13	79.6	61.9
24-01-11_qPCR eco2#2	A4				eco2_U-P	Unknown	16.8522823839964	16.9559486398637	0.0904197711527939						Auto	0.039			Auto	3	14	82.9	62.5
24-01-11_qPCR eco2#2	A5
24-01-11_qPCR eco2#2	A6
24-01-11_qPCR eco2#2	A7
24-01-11_qPCR eco2#2	A8
24-01-11_qPCR eco2#2	B1				eco2_I-R	Unknown	11.9932410575104	11.9190083028976	0.137058125639815						Auto	0.033			Auto	3	9	79.6
24-01-11_qPCR eco2#2	B2				eco2_I-P	Unknown	15.0523782878642	14.9223546088946	0.114803801670823						Auto	0.043			Auto	3	12	82.9	64.6
24-01-11_qPCR eco2#2	B3				eco2_U-R	Unknown	17.1145682638571	17.0046357795953	0.11030093488388						Auto	0.035			Auto	3	14	79.6
24-01-11_qPCR eco2#2	B4				eco2_U-P	Unknown	16.9970246510294	16.9559486398637	0.0904197711527939						Auto	0.039			Auto	3	14	82.9
24-01-11_qPCR eco2#2	B5
24-01-11_qPCR eco2#2	B6
24-01-11_qPCR eco2#2	B7
24-01-11_qPCR eco2#2	B8
24-01-11_qPCR eco2#2	C1				eco2_I-R	Unknown	12.0029375922251	11.9190083028976	0.137058125639815						Auto	0.033			Auto	3	8	79.6
24-01-11_qPCR eco2#2	C2				eco2_I-P	Unknown	14.8349754928994	14.9223546088946	0.114803801670823						Auto	0.043			Auto	3	11	82.9	76.6
24-01-11_qPCR eco2#2	C3				eco2_U-R	Unknown	16.8939700499059	17.0046357795953	0.11030093488388						Auto	0.035			Auto	3	13	79.6
24-01-11_qPCR eco2#2	C4				eco2_U-P	Unknown	17.0185388845654	16.9559486398637	0.0904197711527939						Auto	0.039			Auto	3	14	82.9
24-01-11_qPCR eco2#2	C5
24-01-11_qPCR eco2#2	C6
24-01-11_qPCR eco2#2	C7
24-01-11_qPCR eco2#2	C8
24-01-11_qPCR eco2#2	D1
24-01-11_qPCR eco2#2	D2
24-01-11_qPCR eco2#2	D3
24-01-11_qPCR eco2#2	D4
24-01-11_qPCR eco2#2	D5
24-01-11_qPCR eco2#2	D6
24-01-11_qPCR eco2#2	D7
24-01-11_qPCR eco2#2	D8
24-01-11_qPCR eco2#2	E1
24-01-11_qPCR eco2#2	E2
24-01-11_qPCR eco2#2	E3
24-01-11_qPCR eco2#2	E4
24-01-11_qPCR eco2#2	E5
24-01-11_qPCR eco2#2	E6
24-01-11_qPCR eco2#2	E7
24-01-11_qPCR eco2#2	E8
24-01-11_qPCR eco2#2	F1
24-01-11_qPCR eco2#2	F2
24-01-11_qPCR eco2#2	F3
24-01-11_qPCR eco2#2	F4
24-01-11_qPCR eco2#2	F5
24-01-11_qPCR eco2#2	F6
24-01-11_qPCR eco2#2	F7
24-01-11_qPCR eco2#2	F8

## Sheet: Sheet4
			eco2_I-R	Unknown	11.7608462589573	11.9190083028976		-3.003346305997	8.01857739718248	8.29380107956425
			eco2_I-P	Unknown	14.8797100459204	14.9223546088946
			eco2_U-R	Unknown	17.0053690250228	17.0046357795953		0.0486871397316016	0.966815736265979
			eco2_U-P	Unknown	16.8522823839964	16.9559486398637

## Sheet: Sheet5
					Uninduced	Induced
				11.1.24	0.966815736265979	8.01857739718248		8.29380107956425
				5.1.24	1.00398885478406	6.8977855547716
				4.1.24	0.965880172669026	7.87294814388651
					0.978894921239687	7.59643703194687
					0.0217370178579738	0.609415609230077

## Sheet: Sheet6
																								stddev
			eco2_I-R	eco2_I-P	eco2_U-R	eco2_U-P		eco2_I-R	eco2_I-P	eco2_U-R	eco2_U-P		eco2_I-R	eco2_I-P	eco2_U-R	eco2_U-P		Cycle #	eco2_I-R	eco2_I-P	eco2_U-R	eco2_U-P		eco2_I-R	eco2_I-P	eco2_U-R	eco2_U-P
			0.0018071	0.0031834	0.0002351	0.0004018		0.0018068	0.0023615	0.0003317	-0.0003491		0.0009169	0.0015314	0.0001189	0.0009296		1	0.00151026666666667	0.00235876666666667	0.000228566666666667	0.000327433333333333		0.000513870628984897	0.000826003391841301	0.000106550332394288	0.000642585576661454
			0.0013486	0.0028486	0.0006137	0.0010148		0.0012934	0.0022177	0.0008879	0.0003888		0.0008215	0.001422	0.0005616	0.0011705		2	0.0011545	0.00216276666666667	0.000687733333333333	0.000858033333333333		0.000289704176704445	0.000714884706322169	0.000175295816645273	0.000413757855917363
			0.0006678	0.0021776	0.0006438	0.0012505		0.0007496	0.001862	0.0011623	0.0008598		0.0005363	0.0011481	0.0006403	0.0013815		3	0.000651233333333333	0.00172923333333333	0.000815466666666667	0.00116393333333333		0.000107610702689525	0.000527435117652715	0.000300371575441707	0.000271409401704019
			-0.000071	0.001327	0.0005692	0.0012986		0.0001778	0.0012341	0.001105	0.0010939		-0.0000989	0.0006649	0.0004522	0.0013281		4	2.63333333333333E-06	0.00107533333333333	0.0007088	0.0012402		0.000152338843809888	0.000358467911162678	0.00034807051009817	0.000127555203735481
			-0.0004426	0.000596	0.000359	0.0010417		-0.0002999	0.0005962	0.000859	0.0010019		-0.0002828	0.0001692	0.0003124	0.0010221		5	-0.000341766666666667	0.0004538	0.000510133333333333	0.0010219		8.77417992369277E-05	0.000246470850203427	0.000303024509459768	1.99007537545692E-05
			-0.0004537	-0.0001025	0.000129	0.0006877		-0.0007412	-0.0000614	0.0004823	0.0007272		-0.0004072	-0.0003459	0.000181	0.0004709		6	-0.000534033333333333	-0.000169933333333333	0.0002641	0.0006286		0.000180911810928235	0.000153770944372899	0.000190747031431684	0.000137992862134242
			0.0000561	-0.0007926	-0.0000609	0.0001401		-0.0007028	-0.0005768	0.0001575	0.0002081		0.0000303	-0.0005755	0.0000448	0.0001131		7	-0.000205466666666667	-0.0006483	4.71333333333333E-05	0.000153766666666667		0.000430896441541739	0.000124969156194639	0.000109218694980911	4.89523577913601E-05
			0.0013688	-0.0012693	-0.0002874	-0.0003545		0.0000474	-0.0010604	-0.0002778	-0.0002274		0.0011564	-0.0007153	-0.0001869	-0.00033		8	0.000857533333333334	-0.001015	-0.0002507	-0.000303966666666667		0.000709588228012087	0.000279776464342518	5.54605265030905E-05	6.7430729888778E-05
			0.0041605	-0.0012479	-0.0003858	-0.0006955		0.0023221	-0.001186	-0.0007101	-0.0006279		0.0036309	-0.00042	-0.0004927	-0.0007143		9	0.00337116666666667	-0.0009513	-0.000529533333333333	-0.000679233333333333		0.000946321664833546	0.000461159050653893	0.000165257808690946	4.54388967002207E-05
			0.0096091	-0.0007789	-0.0005543	-0.0010717		0.0071686	-0.0008341	-0.0009994	-0.0008551		0.0084346	0.0002748	-0.000513	-0.0010682		10	0.0084041	-0.000446066666666667	-0.0006889	-0.000998333333333333		0.00122053584543839	0.000624898650449282	0.000269692621330284	0.000124056049160584
			0.0196752	0.0007486	-0.0003856	-0.0011528		0.0165214	0.0005951	-0.0008978	-0.0010454		0.0172755	0.0019984	-0.0004	-0.001185		11	0.0178240333333333	0.00111403333333333	-0.000561133333333333	-0.00112773333333333		0.00164690018620842	0.000769719990212891	0.000291650772900285	7.30978339852375E-05
			0.0371883	0.0040598	0.0002449	-0.0007935		0.0331121	0.0037049	-0.000417	-0.0006465		0.0329264	0.0055199	0.0002951	-0.0006673		12	0.0344089333333333	0.0044282	0.000041	-0.000702433333333333		0.00240879231635551	0.000961948631684665	0.000397433025804349	7.95488110114371E-05
			0.0651555	0.0108313	0.0015659	0.0006326		0.0598976	0.0097444	0.0006155	0.0004611		0.0579837	0.0123527	0.0015539	0.0006434		13	0.0610122666666667	0.0109761333333333	0.0012451	0.000579033333333333		0.00371356165201729	0.00131016783021616	0.000545282605627577	0.000102275917660676
			0.1054191	0.0235026	0.0042875	0.003979		0.0988306	0.0211835	0.0030307	0.0034193		0.0940419	0.0249015	0.004332	0.0035709		14	0.0994305333333333	0.0231958666666667	0.0038834	0.0036564		0.00571227712592214	0.00187788311759101	0.00073879498509397	0.000289480068398499
			0.1563044	0.045666	0.0094798	0.0103787		0.1483761	0.0413627	0.0080514	0.0093056		0.1397199	0.046577	0.0099136	0.0094421		15	0.148133466666667	0.0445352333333333	0.00914826666666667	0.0097088		0.00829491189002833	0.0027849966002373	0.000974362855066496	0.000584151153384121
			0.2098929	0.080014	0.0188751	0.0220232		0.2005919	0.0726216	0.0169252	0.020228		0.1877027	0.0798551	0.0198589	0.0199181		16	0.199395833333333	0.0774969	0.0185530666666667	0.0207231		0.0111433466971702	0.00422288111009535	0.00149312692807187	0.00113653179014051
			0.2587568	0.1277161	0.0348606	0.0419424		0.2485981	0.1161542	0.0321548	0.039056		0.2318375	0.1263289	0.0367958	0.0384416		17	0.246397466666667	0.123399733333333	0.0346037333333333	0.0398133333333333		0.0135939055618072	0.00631303381294076	0.00233113826559759	0.00186924195687271
			0.2980394	0.1859366	0.0608225	0.074673		0.2874347	0.1694633	0.0569887	0.0699586		0.2672575	0.1829284	0.0641618	0.0685622		18	0.284243866666667	0.179442766666667	0.0606576666666667	0.0710646		0.0156370523092856	0.00877237898311132	0.003589389700678	0.00320201439097328
			0.3278619	0.2471571	0.098035	0.1220101		0.3169497	0.2261025	0.0933666	0.115117		0.2940122	0.2424419	0.1037209	0.1124035		19	0.312941266666667	0.238567166666667	0.0983741666666667	0.1165102		0.0172771872960657	0.0110491725524282	0.00518547564292162	0.00495251911354211
			0.3487661	0.3012927	0.1432634	0.1804457		0.3373795	0.2762916	0.1379869	0.170828		0.3129665	0.2952468	0.1517488	0.1667588		20	0.333037366666667	0.2909437	0.144333033333333	0.1726775		0.0182905284629322	0.0130442037898064	0.00694302236085505	0.00702839210559569
			0.3629072	0.3430556	0.1925493	0.2433089		0.351009	0.3152428	0.186605	0.2315999		0.3254356	0.3364349	0.203251	0.2259633		21	0.3464506	0.331577766666667	0.1941351	0.233624033333333		0.0191471788929858	0.0145286533829992	0.00843554386094933	0.00884818041482729
			0.371835	0.3713094	0.2370575	0.2993368		0.3595738	0.3422641	0.2308834	0.2868996		0.33382	0.3652364	0.2495286	0.279787		22	0.355076266666667	0.3596033	0.2391565	0.288674466666667		0.0194024717707135	0.0153201248274941	0.00949816937677993	0.00989501307595566
			0.3784392	0.3904347	0.2744075	0.3445116		0.3653354	0.3607446	0.2678084	0.3321683		0.339548	0.3849015	0.2883344	0.3233016		23	0.361107533333333	0.3786936	0.2768501	0.333327166666667		0.0197873065820827	0.0157885726495462	0.0104787351369333	0.0106523825486758
			0.3824424	0.4028947	0.300662	0.3758427		0.3688745	0.3726222	0.2949733	0.3640234		0.3436021	0.3974528	0.3169558	0.3538178		24	0.364973	0.3909899	0.304197033333333	0.3645613		0.0197118873452036	0.0161379326857562	0.0114096416272963	0.0110222981864038
			0.3855269	0.4114236	0.3200592	0.3979525		0.3714523	0.3801239	0.3145872	0.3859554		0.3465077	0.4057555	0.3377025	0.3750009		25	0.367828966666667	0.399101	0.3241163	0.386302933333333		0.0197603365480787	0.0166772174750466	0.0120799138585505	0.0114797460861873
			0.3875504	0.4169916	0.3339098	0.4129414		0.3734509	0.3851585	0.328694	0.4010165		0.3481633	0.4111774	0.352334	0.3898438		26	0.369721533333333	0.4044425	0.3383126	0.401267233333333		0.0199566290591205	0.0169515699098933	0.0124197780125089	0.0115508411747082
			0.3888688	0.4199519	0.3441588	0.42289		0.3747217	0.3879599	0.3384572	0.4112795		0.3494144	0.4147475	0.3621178	0.3998661		27	0.371001633333333	0.4075531	0.3482446	0.4113452		0.0199885365107937	0.0171665826395354	0.0123481301952968	0.0115120906081389
			0.3898278	0.4219429	0.3512255	0.4299655		0.3753472	0.3897116	0.3454346	0.4183113		0.3501248	0.4170268	0.3691931	0.4065302		28	0.3717666	0.409560433333333	0.3552844	0.418269		0.0200922267188084	0.0173644507060642	0.0123884051624896	0.0117177072625151
			0.3899382	0.4227708	0.3560868	0.4340493		0.3754821	0.3903445	0.3502076	0.4227565		0.3506322	0.4182168	0.3741252	0.4107154		29	0.3720175	0.410444033333333	0.360139866666667	0.422507066666667		0.0198807192744629	0.0175550038212281	0.0124632824526019	0.011668949611826
			0.3902322	0.4227903	0.3593703	0.4366187		0.3749425	0.390698	0.3533062	0.4251988		0.3504104	0.418857	0.3776562	0.41308		30	0.3718617	0.410781766666667	0.363444233333333	0.424965833333333		0.0200888634643675	0.0175038845649568	0.0126758954162352	0.0117710791571263
			0.3899502	0.422326	0.3615204	0.4375551		0.3744615	0.3908084	0.3553692	0.4265498		0.350246	0.4186976	0.3801228	0.4149712		31	0.371552566666667	0.410610666666667	0.3656708	0.4263587		0.0200113041619814	0.0172449600026597	0.0128881551573528	0.0112931627195396
			0.3899735	0.4216607	0.3630406	0.4382024		0.3736238	0.3905527	0.3567088	0.4272633		0.3499847	0.4183828	0.381549	0.415464		32	0.371194	0.410198733333333	0.367099466666667	0.426976566666667		0.0201048247291539	0.0170927214452039	0.0129079310105583	0.0113719114771147
			0.3896726	0.4211183	0.3639739	0.4385374		0.3732093	0.3901147	0.357629	0.4272828		0.350087	0.4181769	0.382363	0.4157936		33	0.370989633333333	0.4098033	0.367988633333333	0.4272046		0.0198859277360483	0.0171141370206038	0.0128464489958639	0.0113721016544876
			0.3894291	0.4203233	0.3650179	0.4386358		0.3725389	0.3894832	0.3583301	0.4271449		0.3499949	0.4180601	0.383094	0.4158986		34	0.3706543	0.409288866666667	0.368814	0.427226433333333		0.019784534876514	0.0171894980334893	0.0128109510657874	0.0113688192756915
			0.3887219	0.4193836	0.3652445	0.4384693		0.3718441	0.3889708	0.3585287	0.4269152		0.3496838	0.4177703	0.3833277	0.4162948		35	0.370083266666667	0.408708233333333	0.369033633333333	0.427226433333333		0.0195785268450753	0.017112141600727	0.0128263692763515	0.0110905257857026
			0.3878434	0.4185542	0.3659189	0.4382674		0.3707282	0.3881719	0.358643	0.4269902		0.3489621	0.4169457	0.3838357	0.4160221		36	0.3691779	0.4078906	0.369465866666667	0.427093233333333		0.0194869557650753	0.0170958230375141	0.012965483512902	0.0111230079080855
			0.3868571	0.4178307	0.3661827	0.4378784		0.3697237	0.3874655	0.3587759	0.426822		0.3483276	0.4162907	0.3838172	0.4152484		37	0.3683028	0.407195633333333	0.369591933333333	0.4266496		0.0193040102095394	0.0171041375407629	0.0128640518641419	0.011315984991153
			0.38606	0.4171304	0.36672	0.4372787		0.3685425	0.3867454	0.3586983	0.426496		0.3479246	0.4153808	0.3838973	0.4146045		38	0.367509033333333	0.406418866666667	0.369771866666667	0.4261264		0.019088693598655	0.0170601653876313	0.0128737258733955	0.0113416175887746
			0.3856057	0.4162292	0.3667451	0.4369039		0.3677178	0.3863795	0.3586039	0.4261568		0.3475061	0.4146282	0.3840175	0.414538		39	0.3669432	0.405745633333333	0.369788833333333	0.425866233333333		0.019061607589865	0.0167906563440306	0.0129773264077519	0.0111857808150944
			0.3855182	0.4150131	0.366811	0.4369049		0.3672278	0.3858811	0.3584881	0.4258638		0.3469015	0.4139405	0.3846122	0.4145784		40	0.366549166666667	0.4049449	0.369970433333333	0.425782366666667		0.0193172924376925	0.0165184433443349	0.0133455484879166	0.0111634727617947
