# Supplementary material for: Intracellular expression of a fluorogenic DNA aptamer using retron Eco2
Source: eLife. 2026 Mar 3;13:RP99554. doi: 10.7554/eLife.99554 (PMC12956279; doi:10.7554/eLife.99554)
Supplement: Figure 2—source data 3. [file elife-99554-fig2-data3.zip]

Archive with 2 entries (1 files):
- Figure 2 - source data 3/
- Figure 2 - source data 3/Figure 2 – source data 3.tif
