# Supplementary material for: Intracellular expression of a fluorogenic DNA aptamer using retron Eco2
Source: eLife. 2026 Mar 3;13:RP99554. doi: 10.7554/eLife.99554 (PMC12956279; doi:10.7554/eLife.99554)
Supplement: Figure 2—figure supplement 1—source data 1. [file elife-99554-fig2-figsupp1-data1.zip]

Archive with 6 entries (5 files):
- Figure 2 -figure supplement 1 - source data 1/
- Figure 2 -figure supplement 1 - source data 1/Figure 2–figure supplement 1–source data 1.1.xlsx
- Figure 2 -figure supplement 1 - source data 1/Figure 2–figure supplement 1–source data 1.2.ods
- Figure 2 -figure supplement 1 - source data 1/Figure 2–figure supplement 1–source data 1.3.ods
- Figure 2 -figure supplement 1 - source data 1/Figure 2–figure supplement 1–source data 1.4.ods
- Figure 2 -figure supplement 1 - source data 1/Figure 2–figure supplement 1–source data 1.5.ods
