# Supplementary material for: Intracellular expression of a fluorogenic DNA aptamer using retron Eco2
Source: eLife. 2026 Mar 3;13:RP99554. doi: 10.7554/eLife.99554 (PMC12956279; doi:10.7554/eLife.99554)
Supplement: Figure 2—figure supplement 1—source data 1. [file elife-99554-fig2-figsupp1-data1.zip › Figure 2 -figure supplement 1 - source data 1/Figure 2–figure supplement 1–source data 1.1.xlsx]

## Sheet: Component Data
Study Name	New Study
Study Type	Relative Quantification
ROX Normalization	Disabled
Experiment Name	Plate Type	Run Start	Run Finish
24-08-07_halflife-eco2		8/7/2024 1:38 PM	8/7/2024 2:36 PM
Experiment	Well	Exclude	Reporter	Cycle 1	Cycle 2	Cycle 3	Cycle 4	Cycle 5	Cycle 6	Cycle 7	Cycle 8	Cycle 9	Cycle 10	Cycle 11	Cycle 12	Cycle 13	Cycle 14	Cycle 15	Cycle 16	Cycle 17	Cycle 18	Cycle 19	Cycle 20	Cycle 21	Cycle 22	Cycle 23	Cycle 24	Cycle 25	Cycle 26	Cycle 27	Cycle 28	Cycle 29	Cycle 30	Cycle 31	Cycle 32	Cycle 33	Cycle 34	Cycle 35	Cycle 36	Cycle 37	Cycle 38	Cycle 39	Cycle 40
24-08-07_halflife-eco2	A1		Green	0.0594937	0.0598975	0.0590889	0.0587855	0.0580537	0.0580239	0.0593758	0.061337	0.0654876	0.0731503	0.0875088	0.110439	0.14538	0.190714	0.238397	0.279985	0.312891	0.335275	0.351174	0.362751	0.371386	0.377727	0.382095	0.385472	0.387661	0.388944	0.390819	0.391554	0.392323	0.39265	0.392565	0.393217	0.393481	0.393641	0.393097	0.393544	0.393284	0.393389	0.39328	0.392791
24-08-07_halflife-eco2	A2		Green	0.0424926	0.0424643	0.0418834	0.0415979	0.0410675	0.0413396	0.0425252	0.0444891	0.0485156	0.0561275	0.069079	0.0912502	0.124042	0.166573	0.211688	0.251517	0.283173	0.305179	0.320811	0.331962	0.340898	0.346498	0.349794	0.353541	0.355552	0.35719	0.358287	0.359041	0.359938	0.359898	0.360446	0.361077	0.360624	0.3605	0.360602	0.360565	0.360092	0.359991	0.360122	0.359427
24-08-07_halflife-eco2	A3		Green	0.0573702	0.0578517	0.0577804	0.057566	0.0570766	0.0572067	0.0580777	0.0602844	0.0641574	0.071227	0.0838613	0.104827	0.137024	0.178647	0.2223	0.262327	0.294265	0.316087	0.331879	0.342415	0.350363	0.356889	0.359733	0.362391	0.364925	0.367316	0.367946	0.368536	0.369687	0.369715	0.369954	0.37032	0.370876	0.370823	0.37072	0.371385	0.370667	0.370574	0.370607	0.370362
24-08-07_halflife-eco2	A4		Green	0.0518489	0.0523733	0.052258	0.0521774	0.0517874	0.0518641	0.0521429	0.0528375	0.0544769	0.0578787	0.0641772	0.0749188	0.0942418	0.124514	0.167981	0.219048	0.268811	0.31013	0.340522	0.360824	0.375021	0.38627	0.39252	0.397818	0.400836	0.403045	0.403898	0.405228	0.405916	0.405404	0.406685	0.407255	0.406624	0.406467	0.406529	0.406499	0.405932	0.406625	0.406863	0.406107
24-08-07_halflife-eco2	A5		Green	0.0485195	0.0489507	0.0486049	0.0484834	0.0478734	0.0477704	0.0483358	0.0487868	0.0504451	0.0534702	0.0590778	0.0696729	0.0880305	0.117394	0.159041	0.212122	0.264684	0.304866	0.334164	0.35278	0.366917	0.377022	0.38363	0.387935	0.390546	0.392196	0.393579	0.394963	0.395376	0.396133	0.396919	0.396582	0.39592	0.396412	0.395748	0.396844	0.39659	0.396157	0.395957	0.396758
24-08-07_halflife-eco2	A6		Green	0.0525959	0.052894	0.0526584	0.0522095	0.0517019	0.0514984	0.0518139	0.0525538	0.0542212	0.0572569	0.0628839	0.0736343	0.0921315	0.121274	0.163534	0.214975	0.265896	0.307198	0.336499	0.355805	0.370171	0.379979	0.386988	0.391402	0.394116	0.396377	0.396681	0.398407	0.398525	0.399308	0.399784	0.399459	0.399435	0.399866	0.398915	0.399809	0.399043	0.399047	0.398861	0.398955
24-08-07_halflife-eco2	A7
24-08-07_halflife-eco2	A8		Green	0.0482966	0.0487217	0.0485286	0.0481436	0.0473846	0.0469126	0.0466327	0.046585	0.0467881	0.0473377	0.0486431	0.0515701	0.0570172	0.0667714	0.0836182	0.109487	0.144061	0.182283	0.218956	0.24845	0.269584	0.284303	0.294572	0.301487	0.306401	0.309937	0.312648	0.314242	0.315441	0.316173	0.316853	0.3168	0.316725	0.316675	0.316549	0.315873	0.316098	0.315516	0.315164	0.314725
24-08-07_halflife-eco2	B1		Green	0.0633078	0.0643487	0.0640223	0.0638642	0.0635291	0.0638639	0.0652391	0.0675332	0.0720152	0.080961	0.0964894	0.121181	0.157458	0.201673	0.246183	0.284276	0.312245	0.332827	0.347206	0.357191	0.364643	0.370201	0.373981	0.377032	0.379406	0.381288	0.38211	0.383577	0.384406	0.384623	0.38478	0.385499	0.385273	0.38611	0.386171	0.386678	0.386307	0.386294	0.386671	0.386354
24-08-07_halflife-eco2	B2		Green	0.0589616	0.0593742	0.0593873	0.0583656	0.0580244	0.0583428	0.059299	0.0615248	0.0655411	0.0735097	0.0879006	0.11171	0.145654	0.187241	0.229447	0.264934	0.292949	0.312516	0.325898	0.335095	0.341483	0.347149	0.350656	0.352505	0.354484	0.355663	0.357	0.357347	0.357752	0.357885	0.358585	0.358939	0.358053	0.358227	0.358315	0.358385	0.35792	0.357683	0.357682	0.357472
24-08-07_halflife-eco2	B3		Green	0.0586279	0.0588539	0.0586389	0.0582198	0.0580189	0.0582053	0.0592987	0.0613367	0.0656298	0.0742338	0.0891192	0.113463	0.148899	0.191259	0.233738	0.269814	0.297896	0.316305	0.329409	0.338862	0.345533	0.350832	0.354536	0.356203	0.35791	0.359862	0.360616	0.361239	0.362156	0.362293	0.362378	0.362388	0.362283	0.362262	0.361736	0.362113	0.361697	0.361448	0.361347	0.361372
24-08-07_halflife-eco2	B4		Green	0.0561697	0.056229	0.056201	0.0558807	0.055587	0.0554681	0.0561617	0.0568432	0.0588225	0.0624686	0.0696022	0.0823737	0.10404	0.138212	0.184759	0.236835	0.284604	0.324543	0.352762	0.371077	0.385561	0.394917	0.401185	0.405837	0.408413	0.410484	0.411587	0.411699	0.412024	0.413047	0.413689	0.412905	0.413243	0.413194	0.412562	0.41251	0.411876	0.411978	0.41146	0.411259
24-08-07_halflife-eco2	B5		Green	0.0619836	0.0610129	0.0595325	0.0583772	0.0575919	0.0571925	0.0574693	0.0581512	0.0600103	0.0633975	0.0700755	0.082327	0.103382	0.135815	0.180359	0.230546	0.28029	0.318682	0.3446	0.361359	0.374457	0.383387	0.389811	0.39383	0.396133	0.397342	0.398991	0.399049	0.398996	0.397438	0.397706	0.398729	0.398688	0.397774	0.398794	0.398489	0.397971	0.397056	0.397499	0.395697
24-08-07_halflife-eco2	B6		Green	0.0589757	0.0592804	0.0591085	0.0586704	0.0581023	0.0579155	0.0579128	0.0590002	0.0608769	0.0642175	0.071261	0.083781	0.105537	0.138927	0.18468	0.236529	0.28371	0.322811	0.350179	0.367605	0.380827	0.390229	0.396372	0.401135	0.402954	0.404688	0.405877	0.406577	0.40697	0.406931	0.407229	0.407274	0.407337	0.407259	0.406883	0.40706	0.406269	0.406387	0.406136	0.405535
24-08-07_halflife-eco2	B7
24-08-07_halflife-eco2	B8		Green	0.0463839	0.0471561	0.0474132	0.0466411	0.0465203	0.0458082	0.0456908	0.0456181	0.0459124	0.0464284	0.0475403	0.0501822	0.055464	0.0643793	0.0801295	0.104415	0.13754	0.17549	0.213378	0.243872	0.266548	0.282629	0.29428	0.302864	0.308038	0.313613	0.316408	0.317686	0.319863	0.321197	0.322409	0.32308	0.323259	0.32419	0.323878	0.324986	0.325101	0.324874	0.324627	0.324547
24-08-07_halflife-eco2	C1		Green	0.0509753	0.0518314	0.0516281	0.0511153	0.0510373	0.0516461	0.0518187	0.0534636	0.0555343	0.0610502	0.0703351	0.0868286	0.113463	0.150806	0.196022	0.239028	0.275018	0.301486	0.320379	0.333328	0.3425	0.3498	0.354511	0.35806	0.360946	0.362812	0.364589	0.365585	0.366182	0.367013	0.367201	0.367507	0.367605	0.367902	0.368516	0.367747	0.367496	0.368118	0.368589	0.367923
24-08-07_halflife-eco2	C2		Green	0.0526641	0.0528715	0.0527502	0.0520752	0.0519697	0.0521275	0.052566	0.0537915	0.0560542	0.0614618	0.07067	0.086953	0.112856	0.150305	0.195111	0.237787	0.274401	0.300733	0.319143	0.331717	0.341814	0.349226	0.35394	0.357082	0.359903	0.362203	0.363155	0.364309	0.365078	0.365526	0.366436	0.366567	0.366826	0.366845	0.366381	0.366809	0.366814	0.36613	0.366343	0.366577
24-08-07_halflife-eco2	C3		Green	0.0583983	0.057601	0.0576746	0.0570232	0.0568861	0.0571112	0.0575007	0.0590132	0.0617372	0.0668913	0.0773347	0.0949144	0.123202	0.163152	0.210225	0.256837	0.294786	0.323012	0.341895	0.355626	0.365711	0.373413	0.378525	0.38186	0.383744	0.386146	0.387379	0.387447	0.388394	0.389092	0.38951	0.38985	0.389963	0.389753	0.389994	0.390178	0.389766	0.389257	0.388608	0.389234
24-08-07_halflife-eco2	C4		Green	0.0466924	0.0477884	0.0483349	0.0483796	0.0482109	0.048603	0.0485029	0.0492591	0.0500851	0.052868	0.0575384	0.0661908	0.0821196	0.108171	0.147514	0.197966	0.251982	0.302172	0.338117	0.363591	0.380292	0.393275	0.400348	0.406085	0.410076	0.412532	0.414525	0.415242	0.415544	0.416114	0.416941	0.416692	0.416539	0.416122	0.415422	0.416338	0.415815	0.41538	0.415161	0.414688
24-08-07_halflife-eco2	C5		Green	0.0566865	0.0565962	0.0566681	0.0562825	0.0561305	0.0561461	0.0562004	0.056737	0.0576673	0.0600513	0.0644987	0.073477	0.0890831	0.11546	0.154659	0.205178	0.258526	0.311112	0.346831	0.371612	0.387942	0.400415	0.408208	0.41393	0.416959	0.419307	0.420019	0.421181	0.422635	0.421198	0.422006	0.421745	0.421489	0.421373	0.420249	0.420635	0.420846	0.420136	0.421637	0.420065
24-08-07_halflife-eco2	C6		Green	0.0528962	0.0522433	0.0522642	0.0514372	0.0512477	0.0511855	0.0508854	0.0518797	0.0522935	0.0546896	0.0591159	0.0674069	0.082428	0.107092	0.144173	0.192167	0.246591	0.294128	0.326863	0.350098	0.365528	0.376659	0.38374	0.387596	0.391035	0.393307	0.395083	0.394944	0.395532	0.396177	0.395902	0.396017	0.395517	0.395386	0.395184	0.395353	0.39486	0.395049	0.394528	0.393899
24-08-07_halflife-eco2	C7
24-08-07_halflife-eco2	C8		Green	0.0466198	0.0475259	0.0474111	0.0469699	0.0468927	0.0467427	0.0463168	0.0465876	0.0467449	0.0474397	0.0490485	0.0519267	0.0577379	0.0680006	0.0856366	0.112959	0.149811	0.190745	0.230586	0.262577	0.285913	0.302747	0.314543	0.323262	0.328529	0.333276	0.335925	0.338442	0.340059	0.341411	0.341926	0.342768	0.343221	0.344065	0.34375	0.34387	0.34373	0.343759	0.344132	0.344228
24-08-07_halflife-eco2	D1		Green	0.0485414	0.0501911	0.0501907	0.0495614	0.0496559	0.0497405	0.0498738	0.0506839	0.0512855	0.053955	0.0580641	0.066666	0.0813432	0.105847	0.142543	0.187819	0.234418	0.275015	0.305714	0.327537	0.342763	0.353954	0.361785	0.366817	0.37093	0.37445	0.376222	0.377555	0.378955	0.379305	0.379977	0.380565	0.381115	0.381356	0.381687	0.381929	0.381338	0.381471	0.381252	0.381015
24-08-07_halflife-eco2	D2		Green	0.0504857	0.0503243	0.0499079	0.0495079	0.0495153	0.0491567	0.0493331	0.0500671	0.0508705	0.0534802	0.0577596	0.0660249	0.0801344	0.104064	0.139285	0.183175	0.229034	0.267646	0.297378	0.319056	0.334317	0.345335	0.352888	0.358827	0.362554	0.36608	0.368647	0.370172	0.371374	0.372618	0.37376	0.374712	0.374816	0.375242	0.374992	0.376155	0.376057	0.375923	0.375889	0.375674
24-08-07_halflife-eco2	D3		Green	0.0480904	0.0475819	0.047206	0.0465543	0.0462914	0.0465174	0.0467202	0.0472434	0.048113	0.0504949	0.0549695	0.0636394	0.0782062	0.102691	0.138603	0.183669	0.228696	0.267124	0.296885	0.317597	0.332654	0.343273	0.350894	0.3565	0.360709	0.364188	0.36523	0.367027	0.367631	0.369064	0.36948	0.370593	0.370467	0.370807	0.37034	0.370984	0.370392	0.370434	0.370218	0.370052
24-08-07_halflife-eco2	D4		Green	0.0471817	0.0475159	0.0476629	0.0470098	0.0470027	0.046631	0.0464369	0.0467415	0.0473049	0.048376	0.0504556	0.05491	0.0624625	0.0769609	0.100853	0.137417	0.186453	0.239216	0.291404	0.330194	0.3575	0.375709	0.388433	0.396522	0.402776	0.406739	0.408214	0.409193	0.410701	0.411815	0.411363	0.412664	0.410839	0.411239	0.411367	0.411315	0.410446	0.410886	0.409462	0.409784
24-08-07_halflife-eco2	D5		Green	0.0468821	0.0472306	0.0475416	0.0467801	0.0466613	0.0460988	0.0460029	0.046091	0.0465249	0.0475126	0.0495971	0.0538474	0.0616394	0.0755713	0.0990785	0.135514	0.183159	0.237228	0.287307	0.325971	0.35195	0.370621	0.383354	0.390957	0.395397	0.399898	0.401408	0.403223	0.403563	0.403214	0.403825	0.404525	0.403905	0.404391	0.404235	0.404126	0.402408	0.403049	0.403156	0.402231
24-08-07_halflife-eco2	D6		Green	0.0466325	0.0457919	0.0453144	0.0447759	0.0446637	0.0441809	0.0441406	0.0444309	0.0446564	0.0459512	0.0480369	0.0523644	0.0602843	0.0747813	0.0987507	0.136018	0.184971	0.240553	0.291227	0.330325	0.35716	0.375354	0.387895	0.397043	0.401248	0.405889	0.408433	0.409717	0.410803	0.410741	0.411297	0.41146	0.411702	0.41194	0.410905	0.411664	0.41018	0.410146	0.409953	0.409239
24-08-07_halflife-eco2	D7
24-08-07_halflife-eco2	D8		Green	0.0466013	0.0469941	0.0468007	0.0460202	0.0456372	0.0451864	0.0450438	0.0452237	0.0452571	0.0462198	0.047887	0.0511038	0.0570807	0.0681717	0.086831	0.116593	0.157738	0.207259	0.254392	0.291553	0.318747	0.338504	0.351205	0.360004	0.365878	0.370381	0.372995	0.375011	0.375973	0.377107	0.377639	0.378252	0.37808	0.378575	0.378592	0.37901	0.378127	0.378509	0.378866	0.378883
24-08-07_halflife-eco2	E1		Green	0.0448907	0.0454426	0.0450621	0.0445821	0.0445566	0.0446321	0.0442445	0.0446397	0.0452026	0.0458509	0.0478012	0.0506695	0.0571191	0.0680397	0.0869513	0.11672	0.158099	0.206594	0.252994	0.290631	0.318502	0.338977	0.353142	0.362923	0.370159	0.375642	0.379223	0.381901	0.384124	0.385846	0.38728	0.38764	0.388841	0.389933	0.390047	0.390718	0.391586	0.391107	0.39063	0.390876
24-08-07_halflife-eco2	E2		Green	0.0461739	0.0472209	0.0468751	0.0467422	0.0464535	0.04644	0.046184	0.0464432	0.0463317	0.0474	0.049051	0.0516051	0.0572787	0.0675901	0.0848178	0.112072	0.150403	0.194954	0.237562	0.272523	0.299143	0.317764	0.330292	0.339716	0.345838	0.350844	0.354536	0.356593	0.358301	0.359521	0.360332	0.361202	0.361741	0.362048	0.362326	0.362529	0.362386	0.362559	0.362504	0.362093
24-08-07_halflife-eco2	E3		Green	0.0480614	0.0476449	0.04697	0.0464824	0.0464303	0.0458219	0.0458875	0.0459659	0.0461295	0.0470245	0.0486607	0.0517265	0.0579812	0.0687572	0.0876247	0.11745	0.158494	0.205322	0.250504	0.286224	0.314696	0.334412	0.347934	0.357478	0.364561	0.369339	0.372699	0.375455	0.377066	0.378386	0.37928	0.379526	0.38034	0.380701	0.380942	0.381127	0.382022	0.381607	0.380638	0.380818
24-08-07_halflife-eco2	E4		Green	0.0494579	0.0497685	0.0493519	0.049121	0.0491335	0.0488125	0.0487761	0.0490056	0.0491778	0.0500584	0.0519007	0.0555186	0.0623941	0.0742881	0.0950358	0.127958	0.174505	0.228792	0.280589	0.324094	0.355958	0.378312	0.392854	0.403513	0.40962	0.415572	0.417621	0.420263	0.421663	0.421999	0.422326	0.423584	0.423422	0.423793	0.423596	0.423691	0.423679	0.423437	0.423217	0.422941
24-08-07_halflife-eco2	E5		Green	0.0473761	0.0467868	0.046134	0.0455266	0.0453221	0.0447754	0.0448008	0.0448439	0.0451795	0.0458102	0.0475233	0.0509239	0.0573209	0.0683741	0.0876194	0.118402	0.16171	0.212802	0.263879	0.304175	0.33464	0.355515	0.369235	0.378076	0.384454	0.389078	0.391689	0.393996	0.394504	0.395041	0.395746	0.395425	0.395875	0.39618	0.395629	0.396123	0.395552	0.395349	0.395109	0.395355
24-08-07_halflife-eco2	E6		Green	0.0446372	0.0445465	0.0443947	0.0437833	0.0436252	0.0432006	0.0432233	0.0433798	0.0437961	0.044605	0.0460958	0.0497504	0.0561654	0.0675661	0.0874885	0.119326	0.164338	0.216867	0.269552	0.311683	0.342993	0.364475	0.378769	0.388922	0.395559	0.400459	0.403566	0.405301	0.406316	0.406894	0.407413	0.408249	0.40841	0.408454	0.408326	0.408098	0.408727	0.408053	0.408002	0.407586
24-08-07_halflife-eco2	E7
24-08-07_halflife-eco2	E8		Green	0.0476201	0.0487777	0.0488826	0.0485299	0.0482357	0.0477052	0.0478429	0.0479337	0.0483153	0.0491567	0.0510491	0.0543122	0.060816	0.0721357	0.091825	0.123339	0.166384	0.216375	0.263805	0.302305	0.330894	0.350699	0.36292	0.371847	0.378068	0.382693	0.385287	0.386926	0.388035	0.388574	0.388829	0.388482	0.389254	0.389525	0.38879	0.389193	0.388624	0.388559	0.388618	0.387839
24-08-07_halflife-eco2	F1		Green	0.0428296	0.0430329	0.0435274	0.0430449	0.042821	0.0422863	0.0419985	0.0423466	0.0428096	0.0433518	0.0452597	0.0479819	0.0540924	0.0640629	0.082315	0.109465	0.14824	0.192638	0.234986	0.269483	0.295925	0.314078	0.327137	0.335772	0.342482	0.347293	0.350493	0.35292	0.354736	0.356386	0.357763	0.358325	0.358687	0.359191	0.359806	0.359906	0.359958	0.360308	0.360566	0.360445
24-08-07_halflife-eco2	F2		Green	0.0416604	0.0419409	0.0416807	0.0412958	0.0412835	0.0404533	0.0406232	0.0406628	0.0406897	0.0415134	0.0431173	0.0458085	0.0510201	0.0602552	0.0764192	0.101215	0.135735	0.175377	0.213276	0.243898	0.266803	0.283645	0.294825	0.303278	0.308473	0.313294	0.316268	0.318093	0.320067	0.32186	0.32238	0.323315	0.323824	0.324053	0.324569	0.324623	0.325196	0.324995	0.325359	0.325382
24-08-07_halflife-eco2	F3		Green	0.046665	0.0469193	0.0468854	0.046172	0.0460745	0.0454414	0.0456888	0.0454553	0.0456629	0.0464498	0.0484806	0.051128	0.0571931	0.0673869	0.0851435	0.112917	0.151806	0.196388	0.238604	0.272389	0.298005	0.316799	0.329473	0.338721	0.344855	0.350396	0.35349	0.355449	0.357341	0.358974	0.360015	0.361008	0.36137	0.362286	0.362604	0.362681	0.36314	0.362247	0.362961	0.363304
24-08-07_halflife-eco2	F4		Green	0.0437673	0.0443073	0.0447472	0.0440999	0.0443658	0.0438769	0.0437946	0.0440975	0.0441078	0.0450903	0.0473152	0.0508357	0.0579837	0.0706853	0.0925675	0.126323	0.171715	0.222911	0.269638	0.306819	0.333854	0.352421	0.364951	0.373587	0.379469	0.383191	0.385688	0.38728	0.389005	0.389641	0.390184	0.390158	0.391203	0.39007	0.390348	0.390543	0.390006	0.390197	0.390257	0.390902
24-08-07_halflife-eco2	F5		Green	0.0470473	0.0467607	0.0468332	0.046326	0.0461095	0.0454093	0.0455313	0.0452771	0.0455869	0.0465625	0.0485358	0.0521469	0.0593736	0.0721745	0.0943055	0.127989	0.173854	0.225138	0.272904	0.309804	0.337538	0.356554	0.368929	0.377335	0.382984	0.386884	0.389451	0.390484	0.391378	0.392338	0.393034	0.393429	0.393405	0.393399	0.393959	0.393224	0.394444	0.393839	0.392873	0.394311
24-08-07_halflife-eco2	F6		Green	0.0393662	0.0397569	0.0398326	0.0396365	0.0396107	0.0391566	0.0393252	0.0392373	0.0395564	0.0406715	0.0427465	0.0466981	0.0540663	0.0671485	0.0896715	0.123784	0.170693	0.221969	0.271402	0.308509	0.336222	0.354458	0.366777	0.374763	0.381124	0.384418	0.386739	0.388045	0.389297	0.390733	0.390146	0.390405	0.390921	0.38994	0.390735	0.390707	0.390725	0.390319	0.390202	0.389608
24-08-07_halflife-eco2	F7
24-08-07_halflife-eco2	F8		Green	0.0420461	0.0429535	0.0436805	0.0437753	0.0438865	0.0434725	0.0435987	0.043634	0.0440288	0.0447169	0.0464978	0.0498195	0.0562651	0.0675323	0.0875923	0.118435	0.161441	0.211376	0.259763	0.298406	0.326477	0.345915	0.359171	0.368235	0.374079	0.378874	0.38106	0.382751	0.383523	0.385082	0.385457	0.386117	0.385885	0.385894	0.38606	0.386248	0.386626	0.38641	0.386453	0.38585

## Sheet: Amp. Plot Data
Study Name	New Study
Study Type	Relative Quantification
ROX Normalization	Disabled
Experiment Name	Plate Type	Run Start	Run Finish
24-08-07_halflife-eco2		8/7/2024 1:38 PM	8/7/2024 2:36 PM
Experiment	Well	Exclude	Assay Name	Cycle 1	Cycle 2	Cycle 3	Cycle 4	Cycle 5	Cycle 6	Cycle 7	Cycle 8	Cycle 9	Cycle 10	Cycle 11	Cycle 12	Cycle 13	Cycle 14	Cycle 15	Cycle 16	Cycle 17	Cycle 18	Cycle 19	Cycle 20	Cycle 21	Cycle 22	Cycle 23	Cycle 24	Cycle 25	Cycle 26	Cycle 27	Cycle 28	Cycle 29	Cycle 30	Cycle 31	Cycle 32	Cycle 33	Cycle 34	Cycle 35	Cycle 36	Cycle 37	Cycle 38	Cycle 39	Cycle 40
24-08-07_halflife-eco2	A1		1R	0.0006884	0.0007253	0.0005265	-5.07e-05	-0.0003685	-0.0001344	0.0009973	0.0035225	0.0081513	0.0169125	0.0319337	0.0560477	0.0904867	0.133177	0.178082	0.218845	0.251175	0.274942	0.291599	0.303673	0.312562	0.319047	0.32378	0.327128	0.329449	0.331268	0.332603	0.333767	0.334415	0.334789	0.335124	0.335438	0.335834	0.335832	0.33589	0.335808	0.335943	0.335892	0.335765	0.33544
24-08-07_halflife-eco2	A2		1R	0.0011289	0.0008395	0.0004643	-7.82e-05	-0.0003363	-0.0001041	0.0009595	0.0032746	0.0077318	0.0158516	0.0300196	0.0525809	0.0850021	0.125071	0.167486	0.206276	0.237362	0.260383	0.27657	0.288399	0.296884	0.302751	0.306889	0.30983	0.312218	0.313723	0.31481	0.315649	0.316109	0.3165	0.316803	0.316968	0.31691	0.316674	0.316577	0.316364	0.316084	0.315859	0.315561	0.315065
24-08-07_halflife-eco2	A3		1R	0.0012298	0.0011211	0.0007805	0.0001162	-0.0004809	-0.0007162	-5.29e-05	0.0018581	0.0058353	0.0132884	0.0264392	0.0479657	0.079155	0.117907	0.159268	0.197402	0.228258	0.251036	0.26668	0.2777	0.285631	0.290997	0.294601	0.296874	0.298996	0.300441	0.301239	0.301623	0.301807	0.301874	0.301679	0.30166	0.301544	0.301271	0.301035	0.300577	0.300123	0.299457	0.29895	0.298392
24-08-07_halflife-eco2	A4		1P	0.0008066	0.000827	0.0006457	0.0001596	-0.0002625	-0.0005649	-0.0005056	7.45e-05	0.0016956	0.0051846	0.0117078	0.023538	0.0433595	0.0740895	0.115401	0.163209	0.210301	0.250502	0.280882	0.302222	0.31718	0.327454	0.334762	0.339327	0.342544	0.34428	0.345454	0.34612	0.346331	0.346526	0.346681	0.346797	0.346434	0.345901	0.345568	0.345099	0.34484	0.344671	0.344438	0.343723
24-08-07_halflife-eco2	A5		1P	0.0010087	0.0009608	0.0007288	0.0001498	-0.0003484	-0.0006175	-0.000533	0.0001385	0.00163	0.0048404	0.0110297	0.0223298	0.0415487	0.0711182	0.112262	0.161139	0.209527	0.249988	0.279133	0.299597	0.313663	0.323726	0.330512	0.3348	0.337435	0.339097	0.340349	0.341189	0.341821	0.342253	0.342435	0.342144	0.341755	0.341257	0.341345	0.341184	0.341101	0.340585	0.340421	0.340668
24-08-07_halflife-eco2	A6		1P	0.00118	0.0011108	0.0007927	0.0002059	-0.0003701	-0.0006914	-0.0005968	0.0001214	0.0017464	0.0050004	0.011282	0.0227176	0.0419916	0.0717689	0.112527	0.160545	0.208244	0.248563	0.278343	0.299145	0.313448	0.323653	0.330541	0.335064	0.338004	0.339574	0.340815	0.341342	0.342028	0.342298	0.34242	0.342273	0.342111	0.34174	0.341676	0.341212	0.341066	0.340561	0.340342	0.340153
24-08-07_halflife-eco2	A7
24-08-07_halflife-eco2	A8		7R	0.0010003	0.0012181	0.0011658	0.0007189	0.000179	-0.0003258	-0.0005936	-0.0006363	-0.0004025	0.0002823	0.001875	0.0051003	0.0111418	0.0218233	0.0393121	0.065074	0.097961	0.134449	0.169244	0.198344	0.220125	0.235498	0.246131	0.253495	0.258616	0.262335	0.264948	0.266781	0.267955	0.268823	0.269275	0.269458	0.269398	0.269313	0.269028	0.268834	0.268488	0.268251	0.267792	0.267381
24-08-07_halflife-eco2	B1		2R	0.0002593	0.0005874	0.0005159	-1.43e-05	-0.0003241	-0.0001228	0.0009549	0.003415	0.0083986	0.0177937	0.0339253	0.0591672	0.0939713	0.135382	0.177398	0.213998	0.242622	0.263342	0.278067	0.288415	0.295823	0.301163	0.305036	0.307847	0.310026	0.311461	0.312594	0.313377	0.313958	0.314102	0.314209	0.314169	0.314355	0.314322	0.314534	0.314342	0.314126	0.313867	0.313626	0.313283
24-08-07_halflife-eco2	B2		2R	0.0005836	0.000808	0.0005542	4.93e-05	-0.000354	-9.79e-05	0.0010138	0.0033581	0.00804	0.0167768	0.0321113	0.0561043	0.0891626	0.128353	0.168058	0.203239	0.230874	0.25114	0.265134	0.274734	0.281763	0.286895	0.290514	0.292904	0.294518	0.295961	0.29686	0.297502	0.297741	0.298099	0.298439	0.29844	0.298266	0.298003	0.298058	0.297901	0.297636	0.297346	0.297142	0.296946
24-08-07_halflife-eco2	B3		2R	0.000753	0.00069	0.000412	-8.3e-06	-0.0002948	-7.71e-05	0.0008869	0.0032198	0.0080562	0.0171751	0.0329775	0.0577238	0.0916284	0.131578	0.171741	0.207145	0.234526	0.254249	0.267762	0.277362	0.284362	0.289444	0.292859	0.295076	0.29671	0.298039	0.299007	0.299629	0.300046	0.300284	0.300219	0.300074	0.299894	0.299534	0.299336	0.299005	0.298767	0.29837	0.298119	0.29796
24-08-07_halflife-eco2	B4		2P	0.0015467	0.0012195	0.0007659	0.0001946	-0.000407	-0.0006707	-0.0006093	0.0001515	0.0018965	0.0057922	0.0132853	0.0267851	0.0492978	0.0830689	0.126977	0.175417	0.221654	0.259939	0.288406	0.308388	0.322082	0.331761	0.338163	0.342304	0.345046	0.346605	0.347343	0.347499	0.347629	0.347935	0.347871	0.347579	0.347057	0.346585	0.345983	0.345187	0.344635	0.343928	0.343365	0.342701
24-08-07_halflife-eco2	B5		2P	0.0033791	0.0022864	0.0011321	3.97e-05	-0.0006925	-0.0009472	-0.0007129	0.0002743	0.0022982	0.0063208	0.0138076	0.0271838	0.0491447	0.08187	0.124306	0.172512	0.218667	0.256733	0.283804	0.302444	0.315421	0.324953	0.331458	0.335755	0.338313	0.340081	0.341101	0.3417	0.34123	0.34083	0.34079	0.341254	0.341325	0.341394	0.341376	0.341489	0.340958	0.340676	0.339965	0.33896
24-08-07_halflife-eco2	B6		2P	0.0012163	0.0011588	0.0008537	0.0002577	-0.0003433	-0.0007992	-0.0007032	8.06e-05	0.0019788	0.0058624	0.0132938	0.0268636	0.0492156	0.0826454	0.126106	0.174164	0.220004	0.257684	0.285446	0.304581	0.317727	0.327113	0.333679	0.337718	0.340286	0.341663	0.342668	0.343226	0.343373	0.343387	0.343285	0.343217	0.343024	0.342691	0.342395	0.341861	0.341493	0.340981	0.340534	0.339846
24-08-07_halflife-eco2	B7
24-08-07_halflife-eco2	B8		7R	0.000394	0.0009505	0.0009922	0.0007363	0.0001572	-0.0002036	-0.0005484	-0.0005577	-0.0003559	0.0002408	0.0016201	0.0045879	0.0101569	0.0200953	0.0363681	0.0607109	0.0924538	0.128731	0.164131	0.194439	0.217479	0.234237	0.246299	0.254725	0.261125	0.265595	0.268767	0.270807	0.272359	0.273889	0.274917	0.275561	0.276111	0.276332	0.276864	0.277124	0.277412	0.277248	0.277019	0.27684
24-08-07_halflife-eco2	C1		3R	0.0007622	0.0009218	0.0006251	1.71e-05	-0.0003202	-0.0004291	3.64e-05	0.0009891	0.0037229	0.0090034	0.0190915	0.0362191	0.0626993	0.0987536	0.140265	0.181326	0.216138	0.242911	0.262005	0.275332	0.284796	0.291514	0.296357	0.299729	0.302153	0.303986	0.305189	0.305969	0.306433	0.306629	0.306727	0.306581	0.306472	0.306465	0.306168	0.30569	0.305214	0.305151	0.30495	0.304319
24-08-07_halflife-eco2	C2		3R	0.0010535	0.0009503	0.0005531	5.16e-05	-0.0003569	-0.0003942	1.22e-05	0.0011201	0.0038845	0.0093097	0.0194084	0.036339	0.062683	0.0985346	0.139977	0.181142	0.216148	0.243066	0.26197	0.275463	0.28529	0.292497	0.297386	0.300743	0.303297	0.30512	0.306388	0.307145	0.307735	0.308243	0.308538	0.308771	0.308706	0.308443	0.308237	0.308025	0.307741	0.307384	0.307105	0.307131
24-08-07_halflife-eco2	C3		3R	0.001926	0.0011894	0.0005015	3.37e-05	-0.0003836	-0.000454	2.54e-05	0.0013379	0.0042386	0.0101162	0.0209458	0.0394864	0.0678625	0.10607	0.150385	0.194034	0.2314	0.259524	0.279574	0.293577	0.303853	0.311257	0.31641	0.319624	0.321935	0.323545	0.32455	0.32507	0.325412	0.32587	0.326126	0.326187	0.326038	0.325856	0.325699	0.325473	0.324998	0.324245	0.323838	0.32381
24-08-07_halflife-eco2	C4		3P	0.0006762	0.0010154	0.0010042	0.0005714	8.71e-05	-0.0004454	-0.0006696	-0.0007492	0.0001322	0.0023183	0.0071133	0.0162902	0.0325942	0.0591284	0.0971704	0.144534	0.195512	0.241655	0.278285	0.303752	0.321564	0.333243	0.341267	0.346293	0.349781	0.352021	0.353169	0.353599	0.353556	0.353548	0.353357	0.352925	0.352079	0.351082	0.350441	0.349765	0.349178	0.348212	0.347263	0.346301
24-08-07_halflife-eco2	C5		3P	0.0008681	0.0006894	0.0004122	0.0001145	-0.000202	-0.0003718	-0.0003121	5.24e-05	0.0011936	0.0036383	0.0087657	0.0183005	0.0351452	0.0620634	0.100619	0.148166	0.200174	0.247249	0.284802	0.310269	0.327988	0.340045	0.348565	0.353937	0.357494	0.359381	0.360646	0.361613	0.361864	0.361996	0.361557	0.361511	0.361158	0.360517	0.360089	0.359771	0.359591	0.359783	0.35938	0.358689
24-08-07_halflife-eco2	C6		3P	0.0026067	0.0018848	0.001105	0.0004796	-0.0001735	-0.000651	-0.0007338	-0.000658	0.0003165	0.002435	0.0071793	0.016132	0.0318305	0.0571258	0.0934121	0.139618	0.18931	0.233915	0.268123	0.29163	0.307935	0.318856	0.325918	0.330416	0.333312	0.335514	0.336523	0.336971	0.337043	0.337068	0.336937	0.336423	0.335958	0.335386	0.335038	0.334569	0.334231	0.333662	0.333049	0.332162
24-08-07_halflife-eco2	C7
24-08-07_halflife-eco2	C8		7R	0.0006252	0.0010198	0.0009654	0.0005831	0.0001892	-0.0001997	-0.0004725	-0.0006429	-0.0004398	0.0002093	0.0017654	0.005027	0.0111732	0.0222387	0.0404744	0.0675733	0.102438	0.141476	0.178894	0.210446	0.234328	0.251479	0.263757	0.27218	0.278253	0.282303	0.285436	0.287526	0.289184	0.290174	0.290905	0.291338	0.29188	0.292036	0.292081	0.291798	0.29163	0.291546	0.291541	0.291558
24-08-07_halflife-eco2	D1		4R	-0.0003927	0.0004729	0.0005788	0.0001664	-0.0002177	-0.0003477	-0.0002391	4.19e-05	0.0011682	0.0033942	0.008287	0.0171824	0.0328759	0.0579343	0.0931921	0.135815	0.179738	0.218803	0.249608	0.271957	0.287803	0.298984	0.306768	0.312193	0.316181	0.319082	0.321056	0.322324	0.323117	0.323691	0.323993	0.324362	0.324588	0.324728	0.324765	0.324525	0.324219	0.323759	0.323417	0.322952
24-08-07_halflife-eco2	D2		4R	0.0012648	0.0009079	0.0004715	9.13e-05	-0.0002695	-0.0004383	-0.0003648	9.6e-05	0.0013679	0.0038216	0.0087626	0.0175368	0.0328612	0.0571707	0.0914071	0.132953	0.17563	0.213587	0.243484	0.265597	0.281473	0.292639	0.300699	0.306328	0.310615	0.313778	0.316207	0.317861	0.319074	0.320159	0.321161	0.321784	0.322167	0.32215	0.322486	0.322647	0.322847	0.322648	0.32241	0.322145
24-08-07_halflife-eco2	D3		4R	0.0017971	0.0012008	0.0005568	-5.4e-06	-0.000367	-0.0004437	-0.0002584	0.0001414	0.0012677	0.003711	0.0087544	0.0178595	0.0336347	0.0584906	0.0935128	0.135382	0.178091	0.215697	0.245199	0.26691	0.282241	0.293208	0.301025	0.306705	0.311004	0.313782	0.315756	0.316771	0.317918	0.318603	0.319458	0.319794	0.320104	0.319888	0.319928	0.319658	0.319557	0.31917	0.318924	0.31861
24-08-07_halflife-eco2	D4		4P	0.001799	0.0017418	0.0013554	0.0008553	0.0001823	-0.0003377	-0.0007538	-0.0008582	-0.0005409	0.0003681	0.002574	0.0069405	0.0154466	0.030432	0.0550876	0.0912561	0.137048	0.188048	0.235632	0.274731	0.302504	0.321588	0.334266	0.342959	0.348732	0.352301	0.35411	0.355102	0.355973	0.356368	0.356693	0.356039	0.355668	0.354907	0.354737	0.354143	0.353654	0.352707	0.352157	0.351568
24-08-07_halflife-eco2	D5		4P	0.0015416	0.0016335	0.0013554	0.0009214	0.0001964	-0.0003068	-0.0007411	-0.0008432	-0.0005841	0.0003405	0.0025372	0.007002	0.0154159	0.0302488	0.0546294	0.0902476	0.136053	0.186407	0.233767	0.271763	0.299291	0.318174	0.330932	0.338947	0.344217	0.347457	0.349822	0.350799	0.351157	0.351114	0.35119	0.351176	0.351121	0.35078	0.350609	0.349704	0.349065	0.348497	0.348194	0.347369
24-08-07_halflife-eco2	D6		4P	0.0032543	0.0022628	0.001372	0.000724	7.42e-05	-0.0004095	-0.0007591	-0.0008725	-0.000541	0.0003891	0.0026865	0.0071922	0.0158351	0.0310252	0.055998	0.0924559	0.139452	0.190916	0.239095	0.277692	0.305463	0.324381	0.337403	0.345762	0.351488	0.355013	0.357564	0.35893	0.359428	0.359683	0.35963	0.359678	0.35962	0.359163	0.358879	0.35802	0.357495	0.356653	0.356067	0.355255
24-08-07_halflife-eco2	D7
24-08-07_halflife-eco2	D8		7P	0.0015658	0.0016387	0.0013205	0.0007437	8.11e-05	-0.0003689	-0.0006312	-0.0007321	-0.0004646	0.0002986	0.002123	0.0056188	0.0122559	0.0240405	0.0437533	0.0734843	0.113502	0.159311	0.203791	0.24083	0.268742	0.288502	0.30213	0.31113	0.317398	0.321603	0.324523	0.326263	0.327509	0.328261	0.328896	0.329096	0.329283	0.329272	0.329457	0.329183	0.329031	0.328859	0.328987	0.328993
24-08-07_halflife-eco2	E1		5R	0.0015816	0.001527	0.0011284	0.0005373	9.82e-05	-0.0003101	-0.0005781	-0.0006837	-0.000444	0.0003141	0.0018407	0.005301	0.0117514	0.0235496	0.0431207	0.0728447	0.11243	0.157559	0.201441	0.238448	0.266813	0.287354	0.301865	0.311964	0.319168	0.324305	0.327923	0.330455	0.332367	0.333864	0.33474	0.335443	0.336032	0.336539	0.336868	0.337124	0.337181	0.336856	0.336323	0.336033
24-08-07_halflife-eco2	E2		5R	0.0006701	0.0010396	0.0010159	0.0005469	0.0001887	-0.0002105	-0.0004271	-0.0006764	-0.0004842	0.0001719	0.0017166	0.0047963	0.0107629	0.0216206	0.0396719	0.067063	0.103562	0.145179	0.185672	0.220189	0.24671	0.265753	0.279064	0.288209	0.294846	0.299573	0.302945	0.305217	0.306666	0.307699	0.308453	0.30898	0.309339	0.3095	0.30955	0.309449	0.309314	0.309092	0.308781	0.308276
24-08-07_halflife-eco2	E3		5R	0.0024578	0.0018044	0.0011274	0.0005717	3.83e-05	-0.0003107	-0.0006162	-0.0006644	-0.0004362	0.0003113	0.0020263	0.0055277	0.0120758	0.0238912	0.0435633	0.0733249	0.112407	0.156607	0.199033	0.235341	0.263159	0.283578	0.297688	0.307587	0.314571	0.319494	0.322974	0.3254	0.327145	0.328269	0.328938	0.329439	0.329762	0.330083	0.330195	0.330484	0.330555	0.330241	0.329689	0.329336
24-08-07_halflife-eco2	E4		5P	0.0015679	0.0013862	0.001024	0.0005624	0.0001326	-0.0002323	-0.0005248	-0.000653	-0.0004754	0.0002397	0.0021033	0.0059653	0.0131779	0.0261003	0.0477051	0.0808608	0.125196	0.175823	0.225436	0.267575	0.2999	0.32257	0.338171	0.348358	0.35568	0.360133	0.363431	0.365211	0.36642	0.366858	0.367248	0.367473	0.367712	0.367466	0.367306	0.367018	0.366715	0.366307	0.365811	0.365304
24-08-07_halflife-eco2	E5		5P	0.0026543	0.0019217	0.001183	0.0005726	-2.4e-06	-0.0003665	-0.0006481	-0.0006356	-0.0004213	0.0003496	0.0021422	0.0058569	0.0126851	0.0247947	0.045033	0.0760229	0.117628	0.165998	0.213364	0.253855	0.284278	0.305843	0.320199	0.329723	0.336215	0.340631	0.343689	0.345376	0.346371	0.346832	0.347017	0.347173	0.347195	0.347141	0.347102	0.34677	0.346555	0.346094	0.345906	0.345868
24-08-07_halflife-eco2	E6		5P	0.0019551	0.0016416	0.0011544	0.0006448	4.42e-05	-0.0003449	-0.0006292	-0.0006332	-0.0003751	0.0003277	0.0021099	0.0057608	0.0127151	0.025092	0.0459429	0.0779977	0.120922	0.170794	0.219707	0.261546	0.292985	0.315144	0.330251	0.34041	0.347438	0.352116	0.355161	0.356911	0.357818	0.358319	0.358761	0.359064	0.359209	0.359032	0.358725	0.358614	0.35832	0.358086	0.357503	0.357006
24-08-07_halflife-eco2	E7
24-08-07_halflife-eco2	E8		7P	0.0006878	0.0012386	0.001286	0.0008494	0.0002011	-0.0002838	-0.0006403	-0.0006928	-0.0005108	0.0002718	0.0020149	0.0056455	0.0124185	0.0246669	0.045252	0.0764122	0.117673	0.164239	0.20929	0.247207	0.275916	0.295865	0.309261	0.318128	0.324463	0.328687	0.331384	0.332908	0.333748	0.334127	0.33402	0.333991	0.333967	0.333813	0.333537	0.332981	0.332649	0.332201	0.331684	0.330928
24-08-07_halflife-eco2	F1		6R	0.0011985	0.0012905	0.0011539	0.0008749	0.0002528	-0.0003044	-0.0006709	-0.0007048	-0.0004621	0.0003006	0.0018163	0.0051881	0.0112475	0.0224835	0.0407326	0.0685831	0.105149	0.146781	0.186987	0.221208	0.247363	0.266373	0.279447	0.288706	0.295217	0.299916	0.303187	0.305459	0.307215	0.308621	0.309609	0.310167	0.310435	0.310721	0.310919	0.310966	0.310925	0.310936	0.31089	0.310687
24-08-07_halflife-eco2	F2		6R	0.0013362	0.0013008	0.0010435	0.0006886	0.0001437	-0.0002162	-0.0005588	-0.0006158	-0.0004548	0.0002277	0.0017982	0.0048314	0.0104083	0.0204761	0.0370722	0.0620964	0.0949465	0.132164	0.168083	0.198423	0.221743	0.238583	0.250606	0.258746	0.264767	0.268961	0.272032	0.274154	0.275882	0.277175	0.278122	0.278641	0.279063	0.279345	0.279476	0.279721	0.279728	0.279837	0.279763	0.279764
24-08-07_halflife-eco2	F3		6R	0.0015043	0.0015022	0.0011775	0.0007356	9.39e-05	-0.0002275	-0.0005942	-0.0006807	-0.0005873	0.0002608	0.0019222	0.005343	0.0114848	0.0226629	0.0410773	0.0690567	0.105978	0.147713	0.187747	0.221459	0.247364	0.266231	0.279643	0.288835	0.295649	0.300411	0.303783	0.305937	0.307605	0.308967	0.310028	0.310667	0.311264	0.311636	0.311912	0.312037	0.311757	0.31169	0.311584	0.311891
24-08-07_halflife-eco2	F4		6P	0.0010004	0.0012245	0.0010527	0.0007897	0.000217	-0.0001674	-0.0005394	-0.000745	-0.0005957	0.0001943	0.0021544	0.0061696	0.013677	0.0273051	0.0498021	0.0831961	0.126361	0.17385	0.218603	0.255301	0.282612	0.301707	0.314669	0.323403	0.3292	0.332951	0.335272	0.336928	0.337963	0.338648	0.33875	0.338988	0.338667	0.338448	0.337945	0.337642	0.337309	0.336931	0.336947	0.337114
24-08-07_halflife-eco2	F5		6P	0.0019439	0.0016124	0.0012073	0.0008255	0.0001863	-0.0002433	-0.0006854	-0.0007909	-0.0006118	0.0003098	0.0023318	0.0064376	0.0141525	0.0280407	0.0507477	0.0844761	0.127922	0.176063	0.221215	0.258517	0.286235	0.305779	0.31888	0.327526	0.333346	0.33722	0.339556	0.340889	0.341686	0.342372	0.342891	0.343082	0.343039	0.343051	0.342826	0.343009	0.342805	0.342523	0.342315	0.342787
24-08-07_halflife-eco2	F6		6P	0.0013349	0.0013194	0.0011083	0.0007584	0.0002318	-0.0001731	-0.0005987	-0.0007667	-0.0006191	0.0002495	0.0023288	0.0064926	0.0143254	0.0283487	0.0512866	0.0855003	0.129298	0.178203	0.223841	0.261624	0.289008	0.308129	0.320675	0.329263	0.334842	0.338533	0.340539	0.341864	0.342894	0.343293	0.343361	0.343123	0.342753	0.342562	0.342189	0.342149	0.341709	0.34124	0.340566	0.33983
24-08-07_halflife-eco2	F7
24-08-07_halflife-eco2	F8		7P	-5.74e-05	0.0004735	0.0007336	0.0007283	0.0003426	-3.26e-05	-0.0004331	-0.000564	-0.0005076	0.0001307	0.0017447	0.0052777	0.0119729	0.0242475	0.0446546	0.0756412	0.116586	0.163379	0.208718	0.246769	0.275169	0.295108	0.308711	0.317783	0.324034	0.327993	0.330567	0.331801	0.332825	0.333411	0.333959	0.33391	0.33374	0.333404	0.333209	0.333136	0.332937	0.332689	0.332114	0.33141

## Sheet: Results
Study Name	New Study
Study Type	Relative Quantification
ROX Normalization	Disabled
Experiment Name	Plate Type	Run Start	Run Finish
24-08-07_halflife-eco2		8/7/2024 1:38 PM	8/7/2024 2:36 PM
RQ Analysis Method	Singleplex
RQ Algorithm	ΔΔCq
Reference Assay
Reference Sample
Assay Name	PCR Efficiency %	Error %
1R	100	0
2R	100	0
3R	100	0
4R	100	0
5R	100	0
6R	100	0
7R	100	0
1P	100	0
2P	100	0
3P	100	0
4P	100	0
5P	100	0
6P	100	0
7P	100	0
Experiment	Well	Exclude	Plate Control	Sample Name	Assay Name	Assay Role	Cq	Cq Mean	Cq Std. Dev.	ΔCq	ΔCq Mean	ΔCq Std. Dev.	ΔΔCq	RQ	Threshold Setting	Cq Threshold	RQ Lower Bound	RQ Upper Bound	Baseline Setting	Baseline Start	Baseline End	Tm1	Tm2	Tm3	Additional Information
24-08-07_halflife-eco2	A1				1R	Unknown	10.605	10.7626	0.185212						Auto	0.026			Auto	3	7	79.6
24-08-07_halflife-eco2	A2				1R	Unknown	10.7163	10.7626	0.185212						Auto	0.026			Auto	3	7	79.6
24-08-07_halflife-eco2	A3				1R	Unknown	10.9666	10.7626	0.185212						Auto	0.026			Auto	3	8	79.6
24-08-07_halflife-eco2	A4				1P	Unknown	12.881	12.9337	0.0470457						Auto	0.041			Auto	3	9	82.9
24-08-07_halflife-eco2	A5				1P	Unknown	12.9714	12.9337	0.0470457						Auto	0.041			Auto	3	9	82.9	60.7
24-08-07_halflife-eco2	A6				1P	Unknown	12.9486	12.9337	0.0470457						Auto	0.041			Auto	3	9	82.9	85.9
24-08-07_halflife-eco2	A7
24-08-07_halflife-eco2	A8				7R	Unknown	14.0673	14.0958	0.0727128						Auto	0.023			Auto	3	11	79.6
24-08-07_halflife-eco2	B1				2R	Unknown	10.8187	10.8737	0.0544442						Auto	0.031			Auto	3	7	79.6
24-08-07_halflife-eco2	B2				2R	Unknown	10.9275	10.8737	0.0544442						Auto	0.031			Auto	3	7	79.6
24-08-07_halflife-eco2	B3				2R	Unknown	10.8749	10.8737	0.0544442						Auto	0.031			Auto	3	7	79.6
24-08-07_halflife-eco2	B4				2P	Unknown	11.9418	11.9299	0.0161687						Auto	0.026			Auto	3	9	82.9
24-08-07_halflife-eco2	B5				2P	Unknown	11.9115	11.9299	0.0161687						Auto	0.026			Auto	3	9	82.9	74.5
24-08-07_halflife-eco2	B6				2P	Unknown	11.9364	11.9299	0.0161687						Auto	0.026			Auto	3	9	82.9
24-08-07_halflife-eco2	B7
24-08-07_halflife-eco2	B8				7R	Unknown	14.1785	14.0958	0.0727128						Auto	0.023			Auto	3	11	79.6
24-08-07_halflife-eco2	C1				3R	Unknown	11.053	11.0002	0.076359						Auto	0.02			Auto	3	8	79.6
24-08-07_halflife-eco2	C2				3R	Unknown	11.0349	11.0002	0.076359						Auto	0.02			Auto	3	8	79.6
24-08-07_halflife-eco2	C3				3R	Unknown	10.9127	11.0002	0.076359						Auto	0.02			Auto	3	8	79.6
24-08-07_halflife-eco2	C4				3P	Unknown	12.9022	12.8677	0.101099						Auto	0.031			Auto	3	10	82.9	60.4
24-08-07_halflife-eco2	C5				3P	Unknown	12.7539	12.8677	0.101099						Auto	0.031			Auto	3	9	82.9	86.5
24-08-07_halflife-eco2	C6				3P	Unknown	12.9471	12.8677	0.101099						Auto	0.031			Auto	3	10	82.9
24-08-07_halflife-eco2	C7
24-08-07_halflife-eco2	C8				7R	Unknown	14.0417	14.0958	0.0727128						Auto	0.023			Auto	3	11	79.6
24-08-07_halflife-eco2	D1				4R	Unknown	13.005	12.9901	0.0263088						Auto	0.033			Auto	3	9	79.6	61.3
24-08-07_halflife-eco2	D2				4R	Unknown	13.0057	12.9901	0.0263088						Auto	0.033			Auto	3	9	79.6
24-08-07_halflife-eco2	D3				4R	Unknown	12.9598	12.9901	0.0263088						Auto	0.033			Auto	3	9	79.6	61.6
24-08-07_halflife-eco2	D4				4P	Unknown	13.9712	13.9623	0.0264969						Auto	0.03			Auto	3	11	82.9
24-08-07_halflife-eco2	D5				4P	Unknown	13.9832	13.9623	0.0264969						Auto	0.03			Auto	3	11	82.9	63.7
24-08-07_halflife-eco2	D6				4P	Unknown	13.9325	13.9623	0.0264969						Auto	0.03			Auto	3	11	82.9	64.3	61.6
24-08-07_halflife-eco2	D7
24-08-07_halflife-eco2	D8				7P	Unknown	14.0487	14.0339	0.0164478						Auto	0.025			Auto	3	11	82.9
24-08-07_halflife-eco2	E1				5R	Unknown	14.0741	14.1059	0.0709778						Auto	0.025			Auto	3	11	79.6
24-08-07_halflife-eco2	E2				5R	Unknown	14.1872	14.1059	0.0709778						Auto	0.025			Auto	3	11	79.6
24-08-07_halflife-eco2	E3				5R	Unknown	14.0564	14.1059	0.0709778						Auto	0.025			Auto	3	11	79.6
24-08-07_halflife-eco2	E4				5P	Unknown	14.8285	14.8948	0.0611252						Auto	0.044			Auto	3	11	82.9	69.4
24-08-07_halflife-eco2	E5				5P	Unknown	14.949	14.8948	0.0611252						Auto	0.044			Auto	3	11	82.9	63.1	67.3
24-08-07_halflife-eco2	E6				5P	Unknown	14.9068	14.8948	0.0611252						Auto	0.044			Auto	3	11	82.9
24-08-07_halflife-eco2	E7
24-08-07_halflife-eco2	E8				7P	Unknown	14.0162	14.0339	0.0164478						Auto	0.025			Auto	3	11	82.9
24-08-07_halflife-eco2	F1				6R	Unknown	14.0831	14.1227	0.0778182						Auto	0.024			Auto	3	11	79.6
24-08-07_halflife-eco2	F2				6R	Unknown	14.2123	14.1227	0.0778182						Auto	0.024			Auto	3	11	79.6
24-08-07_halflife-eco2	F3				6R	Unknown	14.0726	14.1227	0.0778182						Auto	0.024			Auto	3	11	79.6
24-08-07_halflife-eco2	F4				6P	Unknown	14.0309	14.001	0.0280868						Auto	0.028			Auto	3	11	82.9
24-08-07_halflife-eco2	F5				6P	Unknown	13.9971	14.001	0.0280868						Auto	0.028			Auto	3	11	82.9	59.2
24-08-07_halflife-eco2	F6				6P	Unknown	13.9751	14.001	0.0280868						Auto	0.028			Auto	3	11	82.9
24-08-07_halflife-eco2	F7
24-08-07_halflife-eco2	F8				7P	Unknown	14.0369	14.0339	0.0164478						Auto	0.025			Auto	3	11	82.9	72.1	74.2

## Sheet: Sheet4
			Assay Name	Assay Role	Cq	Cq Mean	Cq Std. Dev.
			1R	Unknown	10.605	10.7626	0.185212			-2.27599	4.84329
			1R	Unknown	10.7163	10.7626	0.185212			-2.25516	4.77386
			1R	Unknown	10.9666	10.7626	0.185212			-1.98195	3.95026
			1P	Unknown	12.881	12.9337	0.0470457				4.52247						t	fold change
			1P	Unknown	12.9714	12.9337	0.0470457										0	4.52247
			1P	Unknown	12.9486	12.9337	0.0470457										15	2.08109
													2nd repeat expt				30	3.66386
			2R	Unknown	10.8187	10.8737	0.0544442			-1.12318	2.17827		10.92	-1.07701	2.10965		60	1.96178
			2R	Unknown	10.9275	10.8737	0.0544442			-0.983974	1.97791		10.9641	-1.02055	2.02869		120	1.72851
			2R	Unknown	10.8749	10.8737	0.0544442			-1.0615	2.0871		10.8213	-1.02314	2.03234		180	0.920171
			2P	Unknown	11.9418	11.9299	0.0161687				2.08109		11.997		2.0569		240	0.959133
			2P	Unknown	11.9115	11.9299	0.0161687						11.9847
			2P	Unknown	11.9364	11.9299	0.0161687						11.8444
			3R	Unknown	11.053	11.0002	0.076359			-1.84918	3.60295
			3R	Unknown	11.0349	11.0002	0.076359			-1.71897	3.29202
			3R	Unknown	10.9127	11.0002	0.076359			-2.03443	4.0966
			3P	Unknown	12.9022	12.8677	0.101099				3.66386
			3P	Unknown	12.7539	12.8677	0.101099
			3P	Unknown	12.9471	12.8677	0.101099
																x	y
			4R	Unknown	13.005	12.9901	0.0263088			-0.966217	1.95371					0	3.995		1.9975
			4R	Unknown	13.0057	12.9901	0.0263088			-0.977518	1.96908					15	3.35608
			4R	Unknown	12.9598	12.9901	0.0263088			-0.972741	1.96257					30	2.85001
			4P	Unknown	13.9712	13.9623	0.0264969				1.96178					60	2.1317
			4P	Unknown	13.9832	13.9623	0.0264969									67.5553	1.99772
			4P	Unknown	13.9325	13.9623	0.0264969									120	1.39835				Model	ExpDec1
																180	1.10973				Equation	y = A1*exp(-x/t1) + y0
			5R	Unknown	14.0741	14.1059	0.0709778			-0.754395	1.68692					240	0.996134				Plot	Fold change
			5R	Unknown	14.1872	14.1059	0.0709778			-0.761746	1.69554										y0	0.92241 ± 0.81869
			5R	Unknown	14.0564	14.1059	0.0709778			-0.850454	1.80307										A1	3.07259 ± 0.91787
			5P	Unknown	14.8285	14.8948	0.0611252				1.72851										t1	64.34427 ± 57.46159
			5P	Unknown	14.949	14.8948	0.0611252														Reduced Chi-Sqr	0.68533
			5P	Unknown	14.9068	14.8948	0.0611252														R-Square (COD)	0.75034
																					Adj. R-Square	0.62551
			6R	Unknown	14.0831	14.1227	0.0778182			0.0522096	0.964458
			6R	Unknown	14.2123	14.1227	0.0778182			0.215265	0.861388
			6R	Unknown	14.0726	14.1227	0.0778182			0.0974735	0.934668
			6P	Unknown	14.0309	14.001	0.0280868				0.920171
			6P	Unknown	13.9971	14.001	0.0280868
			6P	Unknown	13.9751	14.001	0.0280868
			7R	Unknown	14.0673	14.0958	0.0727128			0.0186084	0.987184
			7R	Unknown	14.1785	14.0958	0.0727128			0.162319	0.893587
			7R	Unknown	14.0417	14.0958	0.0727128			0.00487508	0.996627
			7P	Unknown	14.0487	14.0339	0.0164478				0.959133
			7P	Unknown	14.0162	14.0339	0.0164478
			7P	Unknown	14.0369	14.0339	0.0164478
															2R	Unknown	10.92	10.9018	0.0731302
															2R	Unknown	10.9641	10.9018	0.0731302
															2R	Unknown	10.8213	10.9018	0.0731302
															2P	Unknown	11.997	11.942	0.084752
															2P	Unknown	11.9847	11.942	0.084752
															2P	Unknown	11.8444	11.942	0.084752

## Sheet: Sheet1
						07.08.24	09.08.24	14.08.24	15.08.24	16.08.24
					t	fold change
					0	4.52247	3.77967	4.33668	3.79491	2.15976			3.7187	0.931095	0.416398
					15	2.08109	3.74911	3.80141	4.07602	3.67722			3.47697	0.794788	0.35544
					30	3.66386	1.92049	4.05648	3.87425	1.93652			3.09032	1.06966	0.478368
					60	1.96178	1.74774	2.04232	1.89939	1.8763			1.90551	0.109166	0.0488204
					120	1.72851	1.69348	1.99445	1.84025	1.78028			1.8074	0.118328	0.0529178
					180	0.920171	1.07434	0.908018	1.05941	1.01743			0.995873	0.0776336	0.0347188
					240	0.959133	0.244378	0.994092		0.877026			0.768657	0.352947	0.176473
					t	OD600
					0	0.1	0.2	0.2	0.2	0.2			0.18	0.0447214	0.0223607
					15	0.1	0.3	0.2	0.2	0.3			0.22	0.083666	0.041833
					30	0.2	0.3	0.4	0.2	0.4			0.3	0.1	0.05
					60	0.5	0.5	0.6	0.4	0.5			0.5	0.0707107	0.0353553
					120	1.7	1.6	1.7	1.6	1.9			1.7	0.122474	0.0612372
					180	3.7	3.7	3.6	3.5	3.7			3.64	0.0894427	0.0447214
					240	4.2	4.4	4.5	4.4	4.5			4.4	0.122474	0.0612372
