# Supplementary material for: Intracellular expression of a fluorogenic DNA aptamer using retron Eco2
Source: eLife. 2026 Mar 3;13:RP99554. doi: 10.7554/eLife.99554 (PMC12956279; doi:10.7554/eLife.99554)
Supplement: Figure 2—figure supplement 1—source data 1. [file elife-99554-fig2-figsupp1-data1.zip › Figure 2 -figure supplement 1 - source data 1/Figure 2–figure supplement 1–source data 1.2.ods]

## Sheet: Component Data
Study Name	New Study
Study Type	Relative Quantification
ROX Normalization	Disabled
Experiment Name	Plate Type	Run Start	Run Finish
24-08-09_ECO2-HALFLIFE		8/9/2024 2:07 PM	8/9/2024 3:01 PM
Experiment	Well	Exclude	Reporter	Cycle 1	Cycle 2	Cycle 3	Cycle 4	Cycle 5	Cycle 6	Cycle 7	Cycle 8	Cycle 9	Cycle 10	Cycle 11	Cycle 12	Cycle 13	Cycle 14	Cycle 15	Cycle 16	Cycle 17	Cycle 18	Cycle 19	Cycle 20	Cycle 21	Cycle 22	Cycle 23	Cycle 24	Cycle 25	Cycle 26	Cycle 27	Cycle 28	Cycle 29	Cycle 30	Cycle 31	Cycle 32	Cycle 33	Cycle 34	Cycle 35	Cycle 36	Cycle 37	Cycle 38	Cycle 39	Cycle 40
24-08-09_ECO2-HALFLIFE	A1		Green	0.055099	0.0559335	0.0561005	0.0554527	0.0550423	0.0547481	0.0546812	0.0545912	0.0546346	0.0554735	0.0569153	0.0596833	0.0652332	0.0753978	0.0927739	0.1205201	0.1608286	0.2077479	0.2529004	0.2887346	0.3153946	0.3341475	0.3471369	0.3569875	0.3643917	0.3704478	0.3746418	0.377577	0.380078	0.3812935	0.3835341	0.3841986	0.3842266	0.3857112	0.3853419	0.385718	0.3860752	0.3862809	0.3854562	0.3865351
24-08-09_ECO2-HALFLIFE	A2		Green	0.039394	0.0399208	0.0395787	0.0390432	0.0386509	0.0383534	0.0380672	0.0382132	0.0384403	0.0394028	0.0405882	0.0439135	0.04923	0.0596103	0.0769826	0.1053034	0.1459871	0.1928387	0.2375579	0.2733858	0.2997644	0.3184583	0.3312537	0.3408799	0.3480596	0.353426	0.3578506	0.3606062	0.3632177	0.3642103	0.3658806	0.3665693	0.366362	0.3679409	0.3674332	0.3677318	0.3684272	0.3688019	0.3676601	0.3685972
24-08-09_ECO2-HALFLIFE	A3		Green	0.0536505	0.0544721	0.0538887	0.0536691	0.0531333	0.0528898	0.0524197	0.0526348	0.0526702	0.0533156	0.0547082	0.0573411	0.0627209	0.0724411	0.0889496	0.1157657	0.153882	0.1978352	0.2395147	0.2736685	0.2987363	0.3163467	0.3285499	0.3380626	0.344865	0.3499765	0.3537429	0.3561867	0.3583978	0.3598164	0.3614938	0.3629449	0.3626919	0.3635832	0.3634788	0.3640678	0.3632226	0.3643332	0.3639759	0.36401
24-08-09_ECO2-HALFLIFE	A4		Green	0.0506574	0.0515556	0.0519362	0.0513259	0.051387	0.0510512	0.0506074	0.0509499	0.0508891	0.051446	0.0518889	0.0533097	0.0558612	0.061394	0.0705515	0.0874299	0.1145972	0.1551174	0.2049614	0.2538891	0.2971571	0.3286489	0.3501367	0.365061	0.3758947	0.3828034	0.3876306	0.3910989	0.3938821	0.3942039	0.3964439	0.3967816	0.3965217	0.3979869	0.3974417	0.3979498	0.3981726	0.3982691	0.3985605	0.3982763
24-08-09_ECO2-HALFLIFE	A5		Green	0.0551116	0.0553445	0.0550239	0.0546222	0.0542239	0.0538611	0.0534983	0.0532906	0.0531593	0.0533288	0.0539142	0.0548799	0.0575808	0.0622538	0.0710599	0.0865238	0.112242	0.1501362	0.1996565	0.2501403	0.2904289	0.3193734	0.3398366	0.3533299	0.3631374	0.3701125	0.3741003	0.3772777	0.3787638	0.3800731	0.3812554	0.3810998	0.3806261	0.3817371	0.3816583	0.3816317	0.3811537	0.3818375	0.381204	0.3811405
24-08-09_ECO2-HALFLIFE	A6		Green	0.0518787	0.0521935	0.0517828	0.0513019	0.0510108	0.0506016	0.0502469	0.0502453	0.0502031	0.0503109	0.0509192	0.0521915	0.0549157	0.060146	0.069465	0.0857568	0.1131044	0.1527392	0.2028555	0.2539494	0.2957284	0.3256653	0.3458384	0.3607422	0.369856	0.3763728	0.3801273	0.3830614	0.3839848	0.3846946	0.3858324	0.3861447	0.3860018	0.3859282	0.3853117	0.3857003	0.3846855	0.3847813	0.3845757	0.3845757
24-08-09_ECO2-HALFLIFE	A7
24-08-09_ECO2-HALFLIFE	A8		Green	0.046281	0.0474421	0.0473101	0.0469803	0.0463348	0.0455916	0.0450932	0.0451229	0.0449354	0.0452485	0.045937	0.0474263	0.0501431	0.0549811	0.0637258	0.0780789	0.1008963	0.1327278	0.1720066	0.2136499	0.2517174	0.2824455	0.3052784	0.3211234	0.3333939	0.3417871	0.3472079	0.3513225	0.354344	0.3561371	0.357124	0.3589713	0.3583131	0.3592228	0.3594213	0.3590563	0.35913	0.3591774	0.3585937	0.3595803
24-08-09_ECO2-HALFLIFE	B1		Green	0.0504268	0.0512543	0.051635	0.051286	0.0511767	0.0509053	0.0507984	0.0507236	0.0511389	0.0516703	0.0523734	0.0546574	0.0581677	0.0657617	0.0787309	0.1005676	0.1342814	0.17924	0.2272611	0.2694922	0.3014285	0.3250209	0.3401887	0.3522214	0.3607481	0.3674439	0.371551	0.3751892	0.3779423	0.3800996	0.3823098	0.3832338	0.3836762	0.3842016	0.3846783	0.3849317	0.385282	0.385206	0.3854879	0.3854509
24-08-09_ECO2-HALFLIFE	B2		Green	0.047208	0.0472167	0.0470678	0.0466256	0.0462039	0.0461292	0.0455108	0.0455944	0.0456147	0.046202	0.0470317	0.0487847	0.0523386	0.0590896	0.0711625	0.0913438	0.1227031	0.1646644	0.209032	0.2485261	0.2797351	0.3020777	0.3179033	0.3279892	0.3369237	0.3426418	0.3472227	0.350494	0.3528661	0.3548113	0.3559687	0.3573598	0.358069	0.3585449	0.3592699	0.3599377	0.359457	0.3593821	0.359535	0.3598068
24-08-09_ECO2-HALFLIFE	B3		Green	0.0460384	0.0457671	0.045404	0.0451635	0.0447135	0.044692	0.0443005	0.0443054	0.0444869	0.0448577	0.045668	0.0478038	0.051411	0.0584198	0.070902	0.0922193	0.124775	0.1673071	0.2135155	0.2533897	0.2848203	0.3071029	0.3228402	0.3340509	0.3417946	0.3478771	0.3530789	0.3561227	0.3590122	0.3610279	0.362331	0.3628456	0.3639778	0.3639531	0.3644674	0.3651486	0.364706	0.3647059	0.3644671	0.3649621
24-08-09_ECO2-HALFLIFE	B4		Green	0.0427406	0.0430198	0.0431962	0.0431596	0.0430476	0.0426808	0.042676	0.0426808	0.0427655	0.0430709	0.0435375	0.0446324	0.0464858	0.0511912	0.0585301	0.0720236	0.0946208	0.1304883	0.1779443	0.2294267	0.2752832	0.3127201	0.3400364	0.3571837	0.3697413	0.3789348	0.3841837	0.3888765	0.3913501	0.3925346	0.394238	0.3941657	0.394435	0.394649	0.3950902	0.3957761	0.3954832	0.3954571	0.395339	0.3949003
24-08-09_ECO2-HALFLIFE	B5		Green	0.0470432	0.0469655	0.0466047	0.0460604	0.0458201	0.0452165	0.0450491	0.0449433	0.0450717	0.04505	0.045404	0.0462539	0.0483924	0.0522533	0.059428	0.0715779	0.093219	0.1263424	0.1708723	0.2185228	0.264928	0.3006315	0.3258217	0.3417125	0.3535988	0.3610865	0.366929	0.3701681	0.372565	0.3736581	0.3752332	0.3755625	0.3745416	0.3747155	0.3752062	0.3749079	0.3739299	0.3740216	0.374675	0.3737897
24-08-09_ECO2-HALFLIFE	B6		Green	0.0481408	0.04784	0.0475795	0.0474393	0.047021	0.0466779	0.0463283	0.0464598	0.0464798	0.0466586	0.0472834	0.0484141	0.0504869	0.054652	0.0623625	0.0758157	0.0988368	0.1347646	0.1823967	0.2339329	0.2803069	0.3181542	0.343426	0.3613099	0.3729902	0.3820962	0.3879701	0.3908516	0.39358	0.3946783	0.3960711	0.3967044	0.3965144	0.3965343	0.3966131	0.3969621	0.3969228	0.3967813	0.3960527	0.3957902
24-08-09_ECO2-HALFLIFE	B7
24-08-09_ECO2-HALFLIFE	B8		Green	0.0483366	0.0487961	0.0483296	0.0477478	0.0473317	0.0466074	0.0463782	0.0462045	0.0461008	0.0465412	0.0470606	0.0485084	0.0514948	0.0560677	0.0652229	0.0797383	0.1029633	0.135128	0.1749691	0.2180806	0.2566858	0.2877802	0.3113665	0.3273324	0.340005	0.3484193	0.3548571	0.3582865	0.361778	0.3634815	0.3650978	0.3660908	0.3665684	0.3670742	0.3670163	0.3671997	0.367161	0.3672873	0.3670261	0.3664353
24-08-09_ECO2-HALFLIFE	C1		Green	0.0463744	0.0474005	0.0469559	0.0465412	0.0466399	0.0461145	0.045998	0.0459773	0.0464248	0.0469715	0.0485671	0.050918	0.0558351	0.0652662	0.0810187	0.1067707	0.1443587	0.1896169	0.2335799	0.2699092	0.2958795	0.3149283	0.3281038	0.3383106	0.3453739	0.3506954	0.3546457	0.358044	0.3600967	0.3617794	0.3632473	0.3643214	0.3652177	0.3658192	0.3667274	0.3668517	0.3669708	0.3674959	0.3675216	0.3671652
24-08-09_ECO2-HALFLIFE	C2		Green	0.0495209	0.0495075	0.0491369	0.048748	0.0485801	0.0481698	0.0478543	0.0477284	0.0480752	0.0488932	0.0499437	0.0527186	0.0576593	0.0671961	0.0833649	0.1097316	0.1483474	0.1946623	0.2394544	0.2761971	0.3027839	0.3214421	0.3350311	0.3442429	0.3520901	0.3582522	0.3613108	0.3645826	0.3673006	0.3689255	0.3703973	0.3704372	0.3719205	0.3719801	0.3721855	0.3728122	0.3720729	0.372042	0.3732165	0.3724888
24-08-09_ECO2-HALFLIFE	C3		Green	0.0500353	0.050146	0.0496536	0.0491583	0.0488768	0.0483101	0.0483127	0.048404	0.0486488	0.0492074	0.0506754	0.053257	0.0580107	0.0675148	0.083377	0.1099119	0.1480775	0.1937143	0.2381262	0.2736024	0.2995189	0.3182226	0.3313671	0.341173	0.3486259	0.3545196	0.3586741	0.3613977	0.363984	0.3659627	0.3675366	0.3685547	0.3688183	0.3696855	0.3699614	0.3701843	0.3701342	0.3705763	0.3700191	0.3701839
24-08-09_ECO2-HALFLIFE	C4		Green	0.0414725	0.0417115	0.0416251	0.0412287	0.0409543	0.0408234	0.0408498	0.0408079	0.0410958	0.0416723	0.0427966	0.0450308	0.0492585	0.0574877	0.0717505	0.0953402	0.1325029	0.181001	0.23341	0.2803455	0.3159372	0.3410653	0.357927	0.3696807	0.3782806	0.3833309	0.3872126	0.3888564	0.3904698	0.3914652	0.3912389	0.3922383	0.3920295	0.3920235	0.3921682	0.392509	0.3921288	0.3926132	0.3915893	0.3916925
24-08-09_ECO2-HALFLIFE	C5		Green	0.0517912	0.0516483	0.051317	0.0509857	0.0505625	0.0499282	0.0497941	0.0497395	0.0498141	0.0502822	0.0514004	0.0534933	0.0577895	0.0653743	0.0790862	0.1019556	0.1376297	0.1846288	0.2343439	0.2800579	0.3151724	0.3398004	0.3564082	0.3676877	0.3757053	0.3802865	0.3835565	0.3856758	0.3876228	0.3872987	0.389028	0.3878188	0.3880369	0.3887798	0.388219	0.3876703	0.3871105	0.3885226	0.3875134	0.3883126
24-08-09_ECO2-HALFLIFE	C6		Green	0.046993	0.046522	0.0458906	0.0452504	0.0450563	0.044241	0.0440929	0.0439165	0.0443195	0.0448195	0.0458211	0.0477042	0.0516081	0.0589217	0.0719037	0.093706	0.1277191	0.1720786	0.2232991	0.2686598	0.302388	0.3246215	0.3395143	0.3505918	0.3575863	0.3621153	0.3649391	0.3672864	0.3685956	0.368902	0.3698655	0.3705663	0.3694293	0.3697984	0.3692135	0.3689475	0.3690041	0.3688254	0.3683816	0.3678618
24-08-09_ECO2-HALFLIFE	C7
24-08-09_ECO2-HALFLIFE	C8		Green	0.0437308	0.0451231	0.0446905	0.0444331	0.0440025	0.0433713	0.0431942	0.0429351	0.042978	0.0432503	0.0438879	0.0454876	0.0479225	0.0529366	0.061502	0.0755082	0.098077	0.1292006	0.1673072	0.2070838	0.2454388	0.2762091	0.2997325	0.3161898	0.328646	0.3371008	0.343365	0.3480548	0.3507793	0.3525521	0.3545339	0.3558376	0.3564203	0.3575389	0.3575168	0.3575994	0.35737	0.3579309	0.3575453	0.3580606
24-08-09_ECO2-HALFLIFE	D1		Green	0.0465323	0.0466833	0.0460817	0.0458917	0.0453959	0.0455751	0.0451598	0.0457229	0.0460395	0.0465819	0.047781	0.0510069	0.0561716	0.0660679	0.0826019	0.1097762	0.1483422	0.1937818	0.2377197	0.2723594	0.2984352	0.3158496	0.3288172	0.338235	0.3452406	0.3501887	0.3539924	0.356733	0.3587383	0.3599063	0.3619045	0.3623443	0.3634185	0.3632203	0.3635944	0.3640397	0.3646521	0.3643601	0.363592	0.3640889
24-08-09_ECO2-HALFLIFE	D2		Green	0.0509587	0.0502201	0.0496377	0.0491255	0.0487071	0.0486861	0.0485924	0.0486575	0.0490137	0.0497631	0.0509064	0.0542887	0.0594107	0.069592	0.0862669	0.1138942	0.1530679	0.1995701	0.2447501	0.2808853	0.3072074	0.3263056	0.3394637	0.3498706	0.3572698	0.3632974	0.3662998	0.3694001	0.3726117	0.3733927	0.3750434	0.3763788	0.3764037	0.3774958	0.3778876	0.3777014	0.3778712	0.377985	0.378073	0.3779289
24-08-09_ECO2-HALFLIFE	D3		Green	0.0476017	0.0469239	0.046269	0.0456366	0.045411	0.045518	0.0451791	0.0452668	0.0456394	0.0461765	0.047305	0.050605	0.0552915	0.0651074	0.0817428	0.1089918	0.147045	0.1928016	0.2366122	0.2715802	0.297047	0.3159855	0.3291732	0.3387477	0.3462405	0.3516855	0.3559174	0.3585534	0.3609906	0.3621072	0.3642806	0.3651343	0.3656157	0.3656575	0.3660412	0.3657792	0.3664034	0.3662291	0.3665689	0.3663134
24-08-09_ECO2-HALFLIFE	D4		Green	0.0469371	0.0465165	0.0460984	0.0455879	0.0450269	0.0449409	0.0448637	0.0448352	0.0450707	0.0457624	0.047223	0.0506471	0.0563624	0.0666749	0.0851245	0.1144735	0.155777	0.205099	0.2538125	0.2937053	0.3205751	0.3394535	0.3523115	0.3603107	0.3663546	0.3716242	0.3736946	0.3751912	0.3769371	0.3768066	0.3769608	0.3770214	0.3767837	0.3771474	0.3764193	0.376351	0.3767697	0.3762387	0.3766314	0.3760817
24-08-09_ECO2-HALFLIFE	D5		Green	0.0458271	0.0451375	0.0449174	0.0445063	0.0439356	0.0436073	0.043167	0.0433374	0.0436322	0.044208	0.0455652	0.0487126	0.0541402	0.0642453	0.0816227	0.1096611	0.1495013	0.1968672	0.2445569	0.2821443	0.3086686	0.3257266	0.3380372	0.3467925	0.3525428	0.3563555	0.3584396	0.361203	0.3615518	0.3618501	0.362355	0.3624581	0.3625288	0.3632827	0.3630613	0.3624949	0.3623213	0.3630165	0.363036	0.3620696
24-08-09_ECO2-HALFLIFE	D6		Green	0.043241	0.0427518	0.0423047	0.0417119	0.0414127	0.0410113	0.040554	0.040674	0.041129	0.0418802	0.0432288	0.0464901	0.0523225	0.0626178	0.0808221	0.1099581	0.1510981	0.1999858	0.249522	0.2878148	0.3148958	0.3331101	0.3447097	0.3534691	0.3595912	0.3631219	0.365576	0.3677713	0.3679815	0.3684701	0.3693703	0.3687363	0.3693168	0.3690493	0.368765	0.3682979	0.3686951	0.3686458	0.3680999	0.3676074
24-08-09_ECO2-HALFLIFE	D7
24-08-09_ECO2-HALFLIFE	D8		Green	0.0456569	0.045218	0.045067	0.0447161	0.0447918	0.0449231	0.0448984	0.045218	0.0454531	0.0463768	0.047917	0.0516775	0.0580706	0.0699441	0.0894134	0.1200419	0.160826	0.2063783	0.2484324	0.2803083	0.3021402	0.3179004	0.3279441	0.3355629	0.3403318	0.3441849	0.346443	0.3485399	0.3489573	0.3498028	0.3504939	0.350496	0.3505362	0.3509427	0.3504148	0.3506441	0.3507168	0.3512836	0.3511414	0.3507321
24-08-09_ECO2-HALFLIFE	E1		Green	0.0430333	0.0432446	0.0432339	0.0429363	0.0425278	0.0424164	0.0425346	0.0422766	0.0428682	0.0434424	0.0445675	0.0470806	0.0512396	0.0597723	0.0752916	0.0999439	0.1365064	0.1812065	0.22618	0.2635523	0.2912047	0.3109058	0.3243674	0.3347177	0.3425632	0.3486067	0.3524105	0.3556304	0.3588495	0.360011	0.3614523	0.3625565	0.3636519	0.3644244	0.3649669	0.365331	0.3655179	0.3665289	0.3650627	0.3659761
24-08-09_ECO2-HALFLIFE	E2		Green	0.0462471	0.0460837	0.0459477	0.0453956	0.0451782	0.0453412	0.0448705	0.0448761	0.0448951	0.0455159	0.0466658	0.0493039	0.0531773	0.0613669	0.0758197	0.0994781	0.133845	0.1766567	0.2195602	0.2548849	0.2814338	0.3000652	0.312933	0.3228416	0.3296234	0.3352417	0.3387396	0.3415437	0.3441902	0.3455021	0.3471045	0.3483012	0.348866	0.3486617	0.3493911	0.3499279	0.3496055	0.3501972	0.3499584	0.3500781
24-08-09_ECO2-HALFLIFE	E3		Green	0.0457963	0.045466	0.0450383	0.044312	0.0438903	0.0439905	0.0436115	0.0437265	0.043847	0.0448294	0.0456411	0.0482904	0.0528173	0.0613226	0.0762626	0.1007285	0.1367023	0.1811205	0.2253517	0.2616358	0.2889427	0.3091971	0.3231312	0.3331502	0.3412785	0.346131	0.3506161	0.3534799	0.3560407	0.3578125	0.3591528	0.3609157	0.3613425	0.3618521	0.3622229	0.3627709	0.3634042	0.3631078	0.3629275	0.3637181
24-08-09_ECO2-HALFLIFE	E4		Green	0.0442803	0.0451716	0.0454645	0.0452924	0.0451127	0.0448658	0.0447758	0.0451767	0.0455056	0.0464081	0.0477616	0.0512404	0.0572504	0.0682628	0.0871599	0.1172817	0.1605153	0.2113306	0.2601219	0.3005295	0.3288336	0.3485864	0.3615855	0.3708118	0.3775272	0.3813773	0.3834592	0.3847949	0.3865162	0.3870154	0.3870406	0.3881062	0.3884857	0.3881906	0.3882448	0.3881829	0.3873029	0.3878448	0.3875775	0.3876146
24-08-09_ECO2-HALFLIFE	E5		Green	0.0456275	0.0447191	0.0442756	0.0436185	0.043147	0.0428511	0.0429096	0.0429051	0.0431679	0.0440626	0.0453715	0.0488093	0.0545261	0.0652154	0.0837865	0.1134757	0.155997	0.2062829	0.254885	0.294205	0.3212061	0.3406461	0.3537534	0.3623315	0.3682361	0.3721807	0.3745579	0.3758987	0.3773906	0.3771928	0.3775605	0.3778098	0.3784007	0.3786875	0.3778681	0.3784566	0.3782184	0.3779138	0.3772661	0.3772331
24-08-09_ECO2-HALFLIFE	E6		Green	0.0392773	0.0398195	0.0397207	0.0398889	0.0394917	0.0393822	0.0393694	0.0394368	0.0397964	0.0407916	0.0421745	0.0455302	0.0511591	0.0616955	0.0802126	0.109539	0.1515488	0.2016089	0.2503065	0.2897453	0.3171681	0.3364953	0.3498601	0.3587743	0.3645238	0.36896	0.3725163	0.3729425	0.374379	0.3750902	0.3752001	0.3760426	0.3761306	0.3766417	0.3767998	0.3765321	0.3768118	0.3761757	0.3760606	0.3762515
24-08-09_ECO2-HALFLIFE	E7
24-08-09_ECO2-HALFLIFE	E8		Green	0.0476879	0.048385	0.0483543	0.0478346	0.0476133	0.0475495	0.0472796	0.0475319	0.0478017	0.0490479	0.0509287	0.0546125	0.0618227	0.0747079	0.0964796	0.1297107	0.1738427	0.2207149	0.262725	0.2949712	0.317469	0.3329312	0.3438747	0.3517292	0.3564532	0.360168	0.361974	0.3633391	0.3647526	0.3645261	0.3652074	0.3659236	0.3658211	0.3658397	0.3656598	0.3659004	0.365854	0.3655104	0.3651776	0.3649988
24-08-09_ECO2-HALFLIFE	F1		Green	0.043899	0.0443019	0.0434358	0.0427373	0.0422825	0.0421546	0.042358	0.0427333	0.0429009	0.0440191	0.0463455	0.0509393	0.058523	0.0727241	0.0962998	0.131065	0.1755413	0.2214576	0.2603621	0.2891162	0.3106054	0.3251297	0.3351519	0.3431544	0.348452	0.3530369	0.3556233	0.3582575	0.3597423	0.3612151	0.3632307	0.3628914	0.3634913	0.3648472	0.3640182	0.3646268	0.3648671	0.3646875	0.3638828	0.3645081
24-08-09_ECO2-HALFLIFE	F2		Green	0.0436045	0.0436879	0.0434251	0.0433862	0.0432341	0.0428845	0.0428485	0.0430219	0.0428098	0.0436138	0.0454232	0.0483172	0.0539563	0.0646547	0.0821619	0.1097539	0.1462494	0.1858953	0.2218704	0.2488563	0.2688552	0.2822655	0.2922292	0.2996123	0.3047146	0.3089309	0.3116278	0.3141934	0.315645	0.3166694	0.3183061	0.3185839	0.3193555	0.3194351	0.3197557	0.3204384	0.3198921	0.3202116	0.3202016	0.3208034
24-08-09_ECO2-HALFLIFE	F3		Green	0.0500726	0.0507254	0.0501494	0.0503673	0.0501898	0.0500757	0.0504406	0.0508896	0.050913	0.0521329	0.0537169	0.0573872	0.0642201	0.0762008	0.0956765	0.1258511	0.1671338	0.2112352	0.2501383	0.2807058	0.3021685	0.3180579	0.3286553	0.3365899	0.3430721	0.3469841	0.3505668	0.3539062	0.3551588	0.3566124	0.3579354	0.3587761	0.3593166	0.3596101	0.3599128	0.3607253	0.3600723	0.3601735	0.3599472	0.3605217
24-08-09_ECO2-HALFLIFE	F4		Green	0.0433497	0.0437617	0.0438052	0.0433777	0.042894	0.0426045	0.0426376	0.0427939	0.0434468	0.0446661	0.0466701	0.0508278	0.0580607	0.0722522	0.0951475	0.1300956	0.1773051	0.2280161	0.2736492	0.3080305	0.3323673	0.3488778	0.3595917	0.3672972	0.3725888	0.3765936	0.3786698	0.3799725	0.3807744	0.3808778	0.381958	0.3824345	0.3823142	0.3831081	0.3824468	0.3830661	0.3827783	0.3821723	0.3817951	0.3826154
24-08-09_ECO2-HALFLIFE	F5		Green	0.0442641	0.0445138	0.0447767	0.0444956	0.0442719	0.0440322	0.0436519	0.0439671	0.044178	0.0451991	0.0470963	0.0510377	0.0577857	0.0704954	0.0920554	0.1248324	0.1691608	0.2178439	0.2618233	0.2951181	0.318727	0.3349601	0.3464571	0.3532434	0.3590356	0.3620716	0.3644018	0.3658309	0.3662457	0.3676286	0.3686337	0.3679757	0.3687232	0.3686339	0.368506	0.3688264	0.3688746	0.3691768	0.3685046	0.3690346
24-08-09_ECO2-HALFLIFE	F6		Green	0.037777	0.0384571	0.0382479	0.0377831	0.0374558	0.0370879	0.0372124	0.0375189	0.0381761	0.0391508	0.0413035	0.0455464	0.0527986	0.0665273	0.0891975	0.1242668	0.171028	0.2212877	0.2669464	0.3011738	0.3253952	0.3410191	0.3524107	0.3598673	0.3654582	0.3694026	0.3716588	0.3728646	0.3732235	0.3737262	0.3744923	0.3749803	0.3744165	0.374911	0.3754666	0.375335	0.3746214	0.3746195	0.3746787	0.3745906
24-08-09_ECO2-HALFLIFE	F7
24-08-09_ECO2-HALFLIFE	F8		Green	0.0465519	0.0488905	0.0500127	0.0500234	0.0502833	0.0505577	0.0506862	0.0513945	0.0519138	0.0534401	0.0554499	0.0596553	0.0668865	0.0802199	0.1022101	0.1360122	0.1808112	0.229182	0.2731766	0.307031	0.3303786	0.3475614	0.3588978	0.3667966	0.372729	0.376411	0.3795715	0.3819081	0.38219	0.3825728	0.3840157	0.3847715	0.3846216	0.3846675	0.3848529	0.3848665	0.384964	0.3849258	0.3845423	0.3848298

## Sheet: Amp. Plot Data
Study Name	New Study
Study Type	Relative Quantification
ROX Normalization	Disabled
Experiment Name	Plate Type	Run Start	Run Finish
24-08-09_ECO2-HALFLIFE		8/9/2024 2:07 PM	8/9/2024 3:01 PM
Experiment	Well	Exclude	Assay Name	Cycle 1	Cycle 2	Cycle 3	Cycle 4	Cycle 5	Cycle 6	Cycle 7	Cycle 8	Cycle 9	Cycle 10	Cycle 11	Cycle 12	Cycle 13	Cycle 14	Cycle 15	Cycle 16	Cycle 17	Cycle 18	Cycle 19	Cycle 20	Cycle 21	Cycle 22	Cycle 23	Cycle 24	Cycle 25	Cycle 26	Cycle 27	Cycle 28	Cycle 29	Cycle 30	Cycle 31	Cycle 32	Cycle 33	Cycle 34	Cycle 35	Cycle 36	Cycle 37	Cycle 38	Cycle 39	Cycle 40
24-08-09_ECO2-HALFLIFE	A1		1R	0.0005571	0.0010663	0.0010813	0.0006814	0.0001277	-0.0002323	-0.0004855	-0.0006262	-0.0004649	0.0002069	0.0017869	0.0049373	0.0109953	0.0219227	0.0402488	0.0686229	0.1068447	0.1508686	0.1934011	0.2291805	0.25616	0.2755246	0.2892861	0.2992646	0.3069321	0.312714	0.3170062	0.3201134	0.3222278	0.3241107	0.3253813	0.3262562	0.326879	0.3271573	0.3275516	0.32757	0.3277802	0.3275901	0.3276406	0.3279821
24-08-09_ECO2-HALFLIFE	A2		1R	0.0013044	0.0014214	0.0011842	0.0006407	0.000112	-0.0003335	-0.0005996	-0.0006909	-0.0003659	0.0003056	0.0020097	0.0051652	0.0113857	0.0222885	0.0408594	0.0695315	0.10803	0.1519946	0.1943406	0.2298623	0.2567089	0.275878	0.2894629	0.2992098	0.3064804	0.312017	0.316079	0.3192227	0.3212224	0.3228603	0.3238573	0.3244543	0.3250209	0.3251886	0.325525	0.3255669	0.3259029	0.3257588	0.3256952	0.3258191
24-08-09_ECO2-HALFLIFE	A3		1R	0.0008335	0.00113	0.0010795	0.0005765	0.0001868	-0.0002864	-0.0005093	-0.0006393	-0.0003974	0.000237	0.0017373	0.0048156	0.0106699	0.0211493	0.0387741	0.0658644	0.1021028	0.1432958	0.1831679	0.2167448	0.2422987	0.2605358	0.2735878	0.2830372	0.2901227	0.2952927	0.2990099	0.3017602	0.303728	0.3054403	0.3068992	0.307801	0.3084407	0.308562	0.3089639	0.3087869	0.309015	0.3089276	0.3091334	0.3089803
24-08-09_ECO2-HALFLIFE	A4		1P	0.0004085	0.0009688	0.0010263	0.0008047	0.0003443	-0.0000606	-0.0003717	-0.0005911	-0.000477	-0.0003293	0.0003121	0.0016185	0.0046215	0.0102034	0.0205609	0.0381299	0.0661531	0.1051649	0.1514302	0.1986113	0.2396752	0.2715923	0.2940615	0.3096448	0.3203683	0.3277261	0.3326288	0.3361563	0.338182	0.3397983	0.3405994	0.3412066	0.3415556	0.3416102	0.3419209	0.3418174	0.3419278	0.341966	0.3418352	0.3415775
24-08-09_ECO2-HALFLIFE	A5		1P	0.0022215	0.0020981	0.0017633	0.001218	0.0006587	0.0001123	-0.0003705	-0.0007762	-0.0010044	-0.0009682	-0.0005664	0.0006792	0.0032873	0.008509	0.0179849	0.0344759	0.060663	0.0982021	0.1439965	0.190589	0.2303229	0.26005	0.2808453	0.2952616	0.3051818	0.3119335	0.3164752	0.3191873	0.3210065	0.3221607	0.3227676	0.3227802	0.3227691	0.3227835	0.322947	0.3225808	0.3224688	0.3221545	0.3219784	0.3215531
24-08-09_ECO2-HALFLIFE	A6		1P	0.0012236	0.0012796	0.0010703	0.0006591	0.0002484	-0.0001203	-0.0003924	-0.0005423	-0.0005379	-0.0003302	0.0003156	0.0018335	0.0048921	0.0106329	0.0208963	0.0385321	0.0662732	0.1052891	0.1522204	0.1998665	0.2407861	0.2713987	0.293053	0.3077662	0.3179274	0.3243721	0.3287569	0.3312773	0.3327827	0.3336894	0.3343923	0.3348111	0.334826	0.3345313	0.3344138	0.3339826	0.3337888	0.333397	0.3333434	0.3332578
24-08-09_ECO2-HALFLIFE	A7
24-08-09_ECO2-HALFLIFE	A8		7R	0.0004757	0.0012064	0.0014401	0.0010717	0.0004995	-0.0001289	-0.0005323	-0.0007503	-0.0006979	-0.0004259	0.000405	0.0020372	0.0050525	0.0104863	0.0197989	0.0351046	0.0581059	0.0894157	0.1270009	0.1666648	0.2034784	0.2340219	0.2571578	0.2741413	0.2863115	0.2950069	0.3009838	0.3051701	0.3081471	0.3100816	0.3116247	0.3123506	0.3130509	0.3132015	0.3134499	0.3134196	0.3133389	0.3131854	0.3133361	0.3137999
24-08-09_ECO2-HALFLIFE	B1		2R	-0.0000498	0.0005091	0.0006759	0.0005304	0.0001675	-0.0001147	-0.0003854	-0.0004272	-0.0002562	0.0001741	0.0012273	0.0032734	0.0076165	0.0155214	0.029535	0.0522553	0.0856387	0.1277502	0.1727008	0.2133107	0.2457776	0.2692234	0.2860347	0.2978242	0.3067896	0.3131132	0.3178072	0.321187	0.3239169	0.3261708	0.327815	0.3288875	0.3293985	0.3297603	0.3300592	0.3302997	0.330356	0.3304217	0.3303583	0.330308
24-08-09_ECO2-HALFLIFE	B2		2R	0.0009525	0.0009282	0.0007535	0.0004354	0.000142	-0.0002101	-0.0003938	-0.0005458	-0.0002959	0.0002027	0.0012788	0.0033438	0.0073826	0.0148613	0.0278825	0.0491065	0.0802933	0.1195422	0.1615027	0.1998791	0.2309138	0.254059	0.2701632	0.281798	0.2900636	0.2964943	0.3010372	0.3044647	0.3070137	0.3088581	0.3103755	0.3114809	0.3123591	0.3130153	0.3136577	0.3139812	0.3140381	0.3139233	0.3140594	0.3143111
24-08-09_ECO2-HALFLIFE	B3		2R	0.0012677	0.0009626	0.0006679	0.0003136	0.0000731	-0.0002177	-0.0003569	-0.0004284	-0.0002458	0.0002053	0.0013078	0.0034891	0.0077366	0.0154328	0.0290325	0.0511477	0.0832796	0.1237086	0.166577	0.2057449	0.2369376	0.2600846	0.2764917	0.2880525	0.296395	0.3027345	0.3075074	0.311216	0.3138625	0.3159288	0.3172035	0.3181837	0.3187212	0.3192587	0.3196458	0.3198937	0.31997	0.3197397	0.319822	0.3200692
24-08-09_ECO2-HALFLIFE	B4		2P	0.0014371	0.0014001	0.0012578	0.0009851	0.0005313	0.0000882	-0.000316	-0.0005697	-0.0007201	-0.0007164	-0.0003761	0.0004803	0.0027495	0.0071002	0.0153308	0.0295254	0.0532295	0.0882544	0.1329078	0.1808908	0.2255341	0.2621221	0.2891403	0.3078654	0.3205496	0.3292676	0.3353641	0.3392205	0.3417222	0.3432274	0.343884	0.3442355	0.3440906	0.3441168	0.3442819	0.344278	0.3441183	0.3436907	0.3432145	0.3426007
24-08-09_ECO2-HALFLIFE	B5		2P	0.0022517	0.0019578	0.0015084	0.0010049	0.0004204	-0.0000385	-0.0004525	-0.0006225	-0.000744	-0.0007122	-0.00044	0.0005524	0.0027137	0.0069833	0.0145901	0.0281235	0.0503066	0.0832829	0.1249291	0.1710025	0.2141338	0.2497783	0.2752514	0.2927854	0.3044186	0.3127023	0.3181036	0.321808	0.3239293	0.3254958	0.3263732	0.326546	0.3262516	0.3260111	0.3260115	0.3256278	0.3251112	0.3249118	0.3247433	0.3242491
24-08-09_ECO2-HALFLIFE	B6		2P	0.00258	0.0020633	0.0016	0.0010976	0.0005677	-0.000032	-0.0004485	-0.000744	-0.0008632	-0.0008181	-0.0004027	0.000644	0.0028708	0.0072908	0.0155044	0.0300032	0.0539079	0.0892055	0.1340081	0.1822928	0.2273159	0.2635842	0.2903558	0.308405	0.3210657	0.329723	0.3354475	0.339046	0.3410527	0.3425631	0.3433752	0.3437578	0.3436828	0.343423	0.3433428	0.3432429	0.3430696	0.342537	0.3419301	0.3412829
24-08-09_ECO2-HALFLIFE	B7
24-08-09_ECO2-HALFLIFE	B8		7R	0.0013977	0.0015496	0.0013542	0.0008671	0.0002939	-0.0001616	-0.0005364	-0.0007043	-0.000649	-0.0003627	0.0004408	0.0020929	0.0050962	0.0106687	0.0200842	0.035717	0.0590196	0.0907642	0.1291376	0.1696578	0.2072624	0.2383587	0.2619085	0.2793178	0.2916696	0.3008455	0.3069403	0.3113941	0.3142699	0.3165413	0.3179798	0.3190097	0.3196695	0.319979	0.3201904	0.3202203	0.3203116	0.3202546	0.3200137	0.3195337
24-08-09_ECO2-HALFLIFE	C1		3R	0.0007475	0.0011237	0.0010197	0.0006065	0.0001664	-0.0001743	-0.0005548	-0.000611	-0.0004462	0.0002574	0.0015955	0.0043904	0.0097971	0.019671	0.0364899	0.0626944	0.0987342	0.1408443	0.1825348	0.217796	0.2447525	0.2639911	0.2779751	0.287964	0.2953349	0.3006202	0.304684	0.3076581	0.3098763	0.3114511	0.3126997	0.3136862	0.3143838	0.3150261	0.3154112	0.3156354	0.3157319	0.3157956	0.3157007	0.3153121
24-08-09_ECO2-HALFLIFE	C2		3R	0.0014581	0.0012568	0.0009304	0.0005524	0.0001612	-0.0002056	-0.0005583	-0.0006587	-0.0003813	0.0002883	0.0017673	0.0046205	0.0103024	0.020449	0.0377376	0.0647191	0.1017494	0.1449215	0.1874692	0.2234409	0.2507013	0.2702438	0.2839946	0.2941417	0.3018132	0.3074337	0.311529	0.3144763	0.3169457	0.3188151	0.3197917	0.3207212	0.3211799	0.3216939	0.3219223	0.3218843	0.3217676	0.3218336	0.3219034	0.3217409
24-08-09_ECO2-HALFLIFE	C3		3R	0.0016964	0.0015083	0.0011183	0.0005974	0.0000518	-0.0003278	-0.0005831	-0.000568	-0.0003675	0.0002919	0.0017302	0.0045668	0.0100822	0.0200244	0.0372271	0.0639836	0.1006649	0.1433052	0.1850491	0.2202196	0.2468206	0.2659777	0.2797647	0.2898013	0.2974211	0.303157	0.3073166	0.3103736	0.3127053	0.3146539	0.3160797	0.3169339	0.3175524	0.3179235	0.3182811	0.3183329	0.3184401	0.3182873	0.3182061	0.3180324
24-08-09_ECO2-HALFLIFE	C4		3P	0.0021102	0.0019077	0.0014935	0.0009082	0.0003081	-0.0001511	-0.0005328	-0.000775	-0.0008337	-0.0005038	0.000475	0.0026708	0.0072349	0.0158086	0.0308362	0.0555084	0.0915923	0.1372826	0.1862306	0.2308764	0.2664286	0.2919562	0.3095378	0.3216099	0.329745	0.335256	0.3384484	0.3404951	0.3415797	0.3420409	0.3422975	0.3421527	0.3420813	0.341725	0.3415519	0.3412541	0.3410695	0.34043	0.3399517	0.3393463
24-08-09_ECO2-HALFLIFE	C5		3P	0.0024403	0.0020499	0.0015966	0.0010499	0.0004022	-0.0001798	-0.0006389	-0.0008617	-0.0008837	-0.0005149	0.0005268	0.0028445	0.0073177	0.0156639	0.0302012	0.0541015	0.0890976	0.1330423	0.1803336	0.2236634	0.2586308	0.2838962	0.3012165	0.313	0.3207747	0.3258795	0.3290183	0.3312789	0.3323416	0.3332742	0.3331548	0.3332161	0.3329486	0.3328972	0.3325902	0.3318491	0.3317655	0.3315284	0.3317444	0.331756
24-08-09_ECO2-HALFLIFE	C6		3P	0.0031087	0.002421	0.0016769	0.0010251	0.000312	-0.000237	-0.0007802	-0.0009172	-0.0008382	-0.0003666	0.0005984	0.0026981	0.0069017	0.014805	0.0286745	0.0514437	0.0846721	0.1277066	0.1745236	0.2177969	0.2514078	0.2748627	0.2907674	0.3015925	0.308963	0.3135822	0.3166523	0.3186492	0.319807	0.3205034	0.3209971	0.3210097	0.3208241	0.32021	0.3198862	0.3194582	0.3191656	0.3188138	0.3182698	0.317612
24-08-09_ECO2-HALFLIFE	C7
24-08-09_ECO2-HALFLIFE	C8		7R	0.0004025	0.0011347	0.001317	0.0008917	0.0004002	-0.0000646	-0.0004722	-0.0006551	-0.0006881	-0.0004223	0.0003624	0.001868	0.0048325	0.0101188	0.0192623	0.0342572	0.0567717	0.0873195	0.1236034	0.1622976	0.1985465	0.2293776	0.2529095	0.2703367	0.282741	0.2917476	0.2981654	0.3026731	0.3056837	0.3077916	0.3094259	0.3106636	0.3116134	0.3121214	0.3124626	0.3123545	0.3124408	0.312371	0.3125494	0.3127126
24-08-09_ECO2-HALFLIFE	D1		4R	0.0016769	0.0013925	0.0009943	0.0003806	0.0000271	-0.0004015	-0.0004772	-0.000507	-0.0002176	0.0002838	0.001755	0.0047669	0.010678	0.021025	0.0387086	0.0659488	0.1028241	0.1452873	0.1864418	0.2211416	0.2470003	0.2656349	0.2787169	0.2883293	0.2952685	0.3003364	0.3039825	0.3066478	0.3084344	0.3099736	0.310991	0.3119771	0.3122311	0.3124632	0.3124856	0.3127783	0.3128489	0.3125151	0.3121427	0.3120333
24-08-09_ECO2-HALFLIFE	D2		4R	0.0025744	0.0017565	0.0010141	0.0003785	-0.0000701	-0.0003791	-0.000527	-0.0005492	-0.0002903	0.000328	0.001955	0.0050395	0.0111367	0.0216647	0.0396945	0.0673885	0.1050249	0.1485121	0.1909866	0.2267343	0.2537882	0.273183	0.2872727	0.2974627	0.3052759	0.310621	0.314533	0.3175065	0.3197394	0.3214892	0.3226135	0.3234858	0.324172	0.3245435	0.3248447	0.3248385	0.3247397	0.3247322	0.32462	0.324422
24-08-09_ECO2-HALFLIFE	D3		4R	0.0023881	0.001623	0.0008729	0.0002736	-0.0000717	-0.0003192	-0.0004623	-0.0005168	-0.0002794	0.000305	0.0018652	0.0048086	0.0106477	0.0209319	0.038737	0.0659546	0.1028792	0.1453243	0.186741	0.2213945	0.2477573	0.2668599	0.2806651	0.2906551	0.2980642	0.3036924	0.3077017	0.3107085	0.3126767	0.3144908	0.315777	0.3168515	0.3172155	0.3174228	0.3173823	0.3175359	0.3175035	0.3176717	0.3175467	0.3173946
24-08-09_ECO2-HALFLIFE	D4		4P	0.0021644	0.0016391	0.0010839	0.0004818	-0.0000095	-0.0003564	-0.0005258	-0.000588	-0.0003939	0.0002965	0.0020498	0.0054777	0.0118561	0.0232431	0.042508	0.0721032	0.1119892	0.15833	0.2042006	0.2425872	0.2710287	0.2904586	0.3035983	0.3124598	0.3187919	0.3231477	0.3259878	0.3276532	0.3285851	0.3290694	0.328992	0.3288789	0.3288356	0.3285294	0.3282797	0.3280483	0.3278826	0.3278706	0.3275358	0.3271947
24-08-09_ECO2-HALFLIFE	D5		4P	0.0021454	0.0015615	0.0010705	0.000619	0.0001315	-0.0003658	-0.000616	-0.0006585	-0.0003623	0.0003295	0.0019721	0.0052321	0.0114079	0.0223271	0.0407833	0.0691512	0.1075152	0.1524296	0.1965931	0.2338095	0.2608152	0.2793953	0.2920525	0.3009404	0.3069957	0.3108273	0.3136632	0.3153445	0.3164305	0.3167637	0.3170149	0.3171903	0.3174488	0.317599	0.3175369	0.3171656	0.3170999	0.3172294	0.3170947	0.3164061
24-08-09_ECO2-HALFLIFE	D6		4P	0.0023207	0.0017592	0.0011632	0.0006305	0.0001131	-0.0003592	-0.0006917	-0.0007388	-0.000383	0.0003823	0.002083	0.0054775	0.0118542	0.0232119	0.0423375	0.0717446	0.1113795	0.1578145	0.2033005	0.2415175	0.2692939	0.2881726	0.300944	0.3096848	0.3157359	0.3196852	0.3223256	0.3238592	0.3247376	0.3251843	0.3253496	0.3255456	0.3253523	0.3252755	0.3248496	0.3246452	0.3245191	0.3243669	0.323918	0.3233214
24-08-09_ECO2-HALFLIFE	D7
24-08-09_ECO2-HALFLIFE	D8		7P	0.0020871	0.0014347	0.0008117	0.0003602	0.0000027	-0.0002459	-0.0004133	-0.0005461	-0.0003627	0.0002275	0.0019928	0.0055813	0.0126143	0.0248835	0.0452311	0.0752156	0.1138945	0.1563818	0.1958998	0.227511	0.2503576	0.2659267	0.2767582	0.2839259	0.28903	0.2923473	0.2947739	0.2960552	0.2968657	0.2972076	0.2974111	0.2973461	0.2971862	0.2968497	0.2965762	0.2961915	0.2961716	0.2960279	0.2957236	0.2950939
24-08-09_ECO2-HALFLIFE	E1		5R	0.0011136	0.0010901	0.0008969	0.0004972	0.000064	-0.0002307	-0.0004752	-0.0004854	-0.0003435	0.0002593	0.0015027	0.003941	0.0088484	0.0180914	0.0341654	0.0595826	0.0947268	0.1366447	0.1788326	0.2153379	0.243419	0.26353	0.2778736	0.2882653	0.2961842	0.3019211	0.306116	0.3093695	0.3117423	0.3135221	0.314597	0.3156498	0.3164798	0.3171225	0.3175214	0.3177252	0.318085	0.3178348	0.3178268	0.3177863
24-08-09_ECO2-HALFLIFE	E2		5R	0.0012293	0.0010195	0.0006802	0.0003229	0.0000652	-0.0001653	-0.0003215	-0.0005256	-0.000366	0.0001751	0.0015893	0.0040876	0.0089325	0.0177157	0.0330938	0.0571977	0.0907546	0.1307265	0.1710176	0.2058878	0.2326674	0.2519613	0.2657084	0.2755057	0.2828865	0.2881303	0.2920483	0.2949756	0.2971743	0.2989724	0.3002873	0.3013532	0.3018168	0.3021246	0.3024231	0.3026822	0.3028955	0.3028502	0.3029523	0.302897
24-08-09_ECO2-HALFLIFE	E3		5R	0.0019932	0.0015553	0.0009854	0.0003851	-0.0000392	-0.0003479	-0.0004776	-0.0006006	-0.0002697	0.0002934	0.0016994	0.0042869	0.009439	0.018688	0.0345832	0.0596347	0.0945122	0.1359782	0.1775476	0.2134132	0.2412865	0.2617099	0.2763706	0.2869893	0.2945808	0.3003276	0.3043197	0.3075478	0.3098715	0.3116873	0.3132372	0.3143388	0.3151634	0.315524	0.3159251	0.3163673	0.3165871	0.3165642	0.3165938	0.3169856
24-08-09_ECO2-HALFLIFE	E4		5P	0.0005546	0.000957	0.0010048	0.0006957	0.0002066	-0.0002552	-0.0005234	-0.0005996	-0.000345	0.000227	0.0018491	0.0051736	0.0117179	0.0234015	0.0431224	0.0735837	0.1146844	0.1620083	0.2083901	0.2472682	0.2764669	0.2965293	0.3102326	0.31959	0.3258977	0.3298239	0.331957	0.3333804	0.3342763	0.3347353	0.3349758	0.3351763	0.3352701	0.3350268	0.3346364	0.3340509	0.3336281	0.3331367	0.3329511	0.3325972
24-08-09_ECO2-HALFLIFE	E5		5P	0.0028238	0.0019542	0.0011684	0.0005283	-0.0000626	-0.000415	-0.0006117	-0.0006222	-0.000354	0.0003521	0.0021164	0.0054882	0.0119867	0.0235297	0.0430635	0.0732079	0.1139239	0.1609442	0.2068975	0.2450891	0.27356	0.2932934	0.3068858	0.3159664	0.3219927	0.3259521	0.3283902	0.3300107	0.3307729	0.3312108	0.3312344	0.3315209	0.3317805	0.3316839	0.3315864	0.3313139	0.3312131	0.3307002	0.3302556	0.3299016
24-08-09_ECO2-HALFLIFE	E6		5P	0.0009591	0.0010243	0.0009647	0.000592	0.0002158	-0.0002208	-0.0005025	-0.0006279	-0.0004172	0.0002319	0.0018797	0.0050722	0.0113158	0.0226132	0.0418097	0.0714974	0.1116994	0.1583584	0.2041605	0.2424169	0.2708831	0.2906579	0.3042632	0.3133426	0.3194458	0.3237631	0.3263059	0.3278488	0.3284434	0.3289325	0.3292236	0.329307	0.3295241	0.3295131	0.3293835	0.3291768	0.3287053	0.3282847	0.3278346	0.32766
24-08-09_ECO2-HALFLIFE	E7
24-08-09_ECO2-HALFLIFE	E8		7P	0.0013647	0.0015263	0.0012823	0.0007321	0.000171	-0.0003069	-0.000627	-0.0008358	-0.0005393	0.0003	0.0022773	0.0062427	0.0138762	0.027539	0.0498754	0.0826274	0.1237462	0.1677914	0.2078747	0.2398331	0.2629423	0.2789505	0.2900777	0.2976255	0.3027637	0.3058857	0.307888	0.3091233	0.3096811	0.310011	0.3101084	0.3102471	0.3101649	0.3097841	0.3095176	0.3092295	0.3088868	0.3083529	0.3077749	0.3072519
24-08-09_ECO2-HALFLIFE	F1		6R	0.0015238	0.0014279	0.000965	0.0002161	-0.0002866	-0.0004888	-0.0004143	-0.0002412	0.0002368	0.0013652	0.0039689	0.0087278	0.017445	0.0324894	0.0565944	0.0907911	0.1324346	0.1754579	0.2132405	0.2428807	0.2643942	0.2796637	0.2904377	0.2981361	0.3040221	0.3081026	0.3112954	0.3134548	0.315243	0.316825	0.317799	0.3184821	0.3189452	0.319245	0.3195478	0.3194788	0.3196262	0.3193025	0.3191071	0.31918
24-08-09_ECO2-HALFLIFE	F2		6R	0.0012703	0.0010746	0.0008382	0.0005232	0.0001793	-0.0001637	-0.0003981	-0.0005867	-0.0004953	0.0001414	0.0018135	0.0050973	0.0113441	0.022462	0.0408975	0.067932	0.1023461	0.1395545	0.1735931	0.2010827	0.2210508	0.2353447	0.2454334	0.2527527	0.2581562	0.2619977	0.2649936	0.2670679	0.2685847	0.2697919	0.2706079	0.2713395	0.2715521	0.2717791	0.2719763	0.2719649	0.2719532	0.2717106	0.2718507	0.2720848
24-08-09_ECO2-HALFLIFE	F3		6R	0.0014523	0.0013135	0.0010297	0.0004691	0.0000625	-0.0002951	-0.0004439	-0.0005468	-0.0003648	0.0001956	0.0019716	0.0056187	0.0127313	0.0251123	0.045274	0.0752029	0.1133405	0.1543875	0.1918628	0.2217918	0.2440497	0.2596508	0.2707426	0.2786986	0.2844261	0.2887031	0.2919324	0.2942752	0.2959084	0.2968695	0.2976932	0.2982125	0.2983887	0.2983855	0.2984731	0.2982451	0.29795	0.2973086	0.2970763	0.2970019
24-08-09_ECO2-HALFLIFE	F4		6P	0.0019285	0.0018734	0.0015384	0.0009048	0.0001603	-0.0004307	-0.0008084	-0.0008719	-0.0005401	0.0004077	0.0025237	0.0066443	0.0148273	0.0292562	0.0529236	0.0875969	0.1315421	0.179049	0.2222798	0.2567192	0.2814511	0.2982939	0.3095928	0.3171522	0.3224752	0.3259218	0.3280387	0.329088	0.3294797	0.3297972	0.3300062	0.3301407	0.3301798	0.3298396	0.3297459	0.3292917	0.3288559	0.3280879	0.3276892	0.327766
24-08-09_ECO2-HALFLIFE	F5		6P	0.0012707	0.0012763	0.0011049	0.0007758	0.0002791	-0.0002506	-0.0006008	-0.0008007	-0.0005335	0.0002611	0.0022992	0.0062462	0.0137973	0.0272214	0.0493218	0.0819618	0.1236428	0.1690579	0.2107951	0.2441743	0.2683047	0.2851692	0.2964261	0.3042028	0.3091591	0.3126301	0.3146467	0.3157895	0.3166166	0.3173024	0.3176305	0.3177469	0.3174984	0.3174267	0.3172126	0.3170443	0.3170194	0.3166636	0.3164684	0.3163492
24-08-09_ECO2-HALFLIFE	F6		6P	0.0018816	0.0019042	0.0015452	0.0008502	0.0001024	-0.0004489	-0.000789	-0.0007874	-0.0005024	0.000398	0.0024937	0.0066818	0.0147286	0.0289178	0.0523794	0.0868519	0.1305208	0.1777196	0.2207404	0.2550818	0.2794116	0.2961294	0.307259	0.3150442	0.320347	0.3239164	0.3260241	0.3269367	0.3272647	0.3274461	0.3276706	0.3275395	0.327318	0.3271189	0.327064	0.3266063	0.3259628	0.3253829	0.3250115	0.3246114
24-08-09_ECO2-HALFLIFE	F7
24-08-09_ECO2-HALFLIFE	F8		7P	-0.0006381	0.0006002	0.0010625	0.0008319	0.0003187	-0.0001552	-0.0004796	-0.0007224	-0.0004993	0.0001576	0.0020433	0.0058305	0.0133924	0.0268825	0.0492295	0.0820651	0.1236942	0.1687209	0.2100993	0.2431366	0.2672367	0.2838308	0.2952753	0.3029696	0.3081125	0.3116759	0.3140408	0.3152723	0.3155778	0.3155855	0.3157512	0.3157393	0.3152617	0.314594	0.3139808	0.3133847	0.3127142	0.3119113	0.3111717	0.3105407

## Sheet: Results
Study Name	New Study
Study Type	Relative Quantification
ROX Normalization	Disabled
Experiment Name	Plate Type	Run Start	Run Finish
24-08-09_ECO2-HALFLIFE		8/9/2024 2:07 PM	8/9/2024 3:01 PM
RQ Analysis Method	Singleplex
RQ Algorithm	ΔΔCq
Reference Assay
Reference Sample
Assay Name	PCR Efficiency %	Error %
1R	100	0
2R	100	0
3R	100	0
4R	100	0
5R	100	0
6R	100	0
7R	100	0
1P	100	0
2P	100	0
3P	100	0
4P	100	0
5P	100	0
6P	100	0
7P	100	0
Experiment	Well	Exclude	Plate Control	Sample Name	Assay Name	Assay Role	Cq	Cq Mean	Cq Std. Dev.	ΔCq	ΔCq Mean	ΔCq Std. Dev.	ΔΔCq	RQ	Threshold Setting	Cq Threshold	RQ Lower Bound	RQ Upper Bound	Baseline Setting	Baseline Start	Baseline End	Tm1	Tm2	Tm3	Additional Information
24-08-09_ECO2-HALFLIFE	A1				1R	Unknown	14.0587854402863	14.0673674049075	0.034165487870715						Auto	0.023			Auto	3	11
24-08-09_ECO2-HALFLIFE	A2				1R	Unknown	14.0383110788729	14.0673674049075	0.034165487870715						Auto	0.023			Auto	3	11
24-08-09_ECO2-HALFLIFE	A3				1R	Unknown	14.1050056955634	14.0673674049075	0.034165487870715						Auto	0.023			Auto	3	11
24-08-09_ECO2-HALFLIFE	A4				1P	Unknown	15.9356881535181	15.9817327805472	0.0999315542893994						Auto	0.037			Auto	3	12
24-08-09_ECO2-HALFLIFE	A5				1P	Unknown	16.0963860647213	15.9817327805472	0.0999315542893994						Auto	0.037			Auto	3	13
24-08-09_ECO2-HALFLIFE	A6				1P	Unknown	15.9131241234022	15.9817327805472	0.0999315542893994						Auto	0.037			Auto	3	12
24-08-09_ECO2-HALFLIFE	A7
24-08-09_ECO2-HALFLIFE	A8				7R	Unknown	15.9931653325719	15.9934302918252	0.0394280015378182						Auto	0.035			Auto	3	12
24-08-09_ECO2-HALFLIFE	B1				2R	Unknown	14.1055137413031	14.1283311083899	0.0314792802134227						Auto	0.017			Auto	3	11
24-08-09_ECO2-HALFLIFE	B2				2R	Unknown	14.1642442997263	14.1283311083899	0.0314792802134227						Auto	0.017			Auto	3	11
24-08-09_ECO2-HALFLIFE	B3				2R	Unknown	14.1152352841404	14.1283311083899	0.0314792802134227						Auto	0.017			Auto	3	11
24-08-09_ECO2-HALFLIFE	B4				2P	Unknown	16.020021394457	16.034795958574	0.0442953242457806						Auto	0.03			Auto	3	13
24-08-09_ECO2-HALFLIFE	B5				2P	Unknown	16.0845903148231	16.034795958574	0.0442953242457806						Auto	0.03			Auto	3	13
24-08-09_ECO2-HALFLIFE	B6				2P	Unknown	15.9997761664419	16.034795958574	0.0442953242457806						Auto	0.03			Auto	3	13
24-08-09_ECO2-HALFLIFE	B7
24-08-09_ECO2-HALFLIFE	B8				7R	Unknown	15.9541354376247	15.9934302918252	0.0394280015378182						Auto	0.035			Auto	3	12
24-08-09_ECO2-HALFLIFE	C1				3R	Unknown	14.0790173392251	14.0558664109853	0.0235840798051462						Auto	0.021			Auto	3	11
24-08-09_ECO2-HALFLIFE	C2				3R	Unknown	14.0318718200248	14.0558664109853	0.0235840798051462						Auto	0.021			Auto	3	11
24-08-09_ECO2-HALFLIFE	C3				3R	Unknown	14.0567100737058	14.0558664109853	0.0235840798051462						Auto	0.021			Auto	3	11
24-08-09_ECO2-HALFLIFE	C4				3P	Unknown	14.9443543736738	14.9962446839433	0.0575967618989848						Auto	0.03			Auto	3	12
24-08-09_ECO2-HALFLIFE	C5				3P	Unknown	14.9861629913621	14.9962446839433	0.0575967618989848						Auto	0.03			Auto	3	12
24-08-09_ECO2-HALFLIFE	C6				3P	Unknown	15.058216686794	14.9962446839433	0.0575967618989848						Auto	0.03			Auto	3	12
24-08-09_ECO2-HALFLIFE	C7
24-08-09_ECO2-HALFLIFE	C8				7R	Unknown	16.0329901052789	15.9934302918252	0.0394280015378182						Auto	0.035			Auto	3	12
24-08-09_ECO2-HALFLIFE	D1				4R	Unknown	14.0551342113524	14.0445720184325	0.0226267457395864						Auto	0.022			Auto	3	11
24-08-09_ECO2-HALFLIFE	D2				4R	Unknown	14.0185955195047	14.0445720184325	0.0226267457395864						Auto	0.022			Auto	3	11
24-08-09_ECO2-HALFLIFE	D3				4R	Unknown	14.0599863244403	14.0445720184325	0.0226267457395864						Auto	0.022			Auto	3	11
24-08-09_ECO2-HALFLIFE	D4				4P	Unknown	14.8179088093496	14.8489271005361	0.0473063023154107						Auto	0.039			Auto	3	11
24-08-09_ECO2-HALFLIFE	D5				4P	Unknown	14.90337575624	14.8489271005361	0.0473063023154107						Auto	0.039			Auto	3	11
24-08-09_ECO2-HALFLIFE	D6				4P	Unknown	14.8254967360187	14.8489271005361	0.0473063023154107						Auto	0.039			Auto	3	11
24-08-09_ECO2-HALFLIFE	D7
24-08-09_ECO2-HALFLIFE	D8				7P	Unknown	14.0548733664165	13.9589388778417	0.086371760611504						Auto	0.026			Auto	3	11
24-08-09_ECO2-HALFLIFE	E1				5R	Unknown	14.0565286829902	14.0532255549912	0.0320711705133276						Auto	0.019			Auto	3	11
24-08-09_ECO2-HALFLIFE	E2				5R	Unknown	14.0835173312547	14.0532255549912	0.0320711705133276						Auto	0.019			Auto	3	11
24-08-09_ECO2-HALFLIFE	E3				5R	Unknown	14.0196306507286	14.0532255549912	0.0320711705133276						Auto	0.019			Auto	3	11
24-08-09_ECO2-HALFLIFE	E4				5P	Unknown	14.790963860044	14.8121917856804	0.0358940912445921						Auto	0.039			Auto	3	11
24-08-09_ECO2-HALFLIFE	E5				5P	Unknown	14.7919769118979	14.8121917856804	0.0358940912445921						Auto	0.039			Auto	3	11
24-08-09_ECO2-HALFLIFE	E6				5P	Unknown	14.8536345850994	14.8121917856804	0.0358940912445921						Auto	0.039			Auto	3	11
24-08-09_ECO2-HALFLIFE	E7
24-08-09_ECO2-HALFLIFE	E8				7P	Unknown	13.8873599530222	13.9589388778417	0.086371760611504						Auto	0.026			Auto	3	11
24-08-09_ECO2-HALFLIFE	F1				6R	Unknown	13.5021798322932	13.8769258045555	0.332730178123824						Auto	0.025			Auto	3	10
24-08-09_ECO2-HALFLIFE	F2				6R	Unknown	14.1376708810152	13.8769258045555	0.332730178123824						Auto	0.025			Auto	3	11
24-08-09_ECO2-HALFLIFE	F3				6R	Unknown	13.9909267003582	13.8769258045555	0.332730178123824						Auto	0.025			Auto	3	11
24-08-09_ECO2-HALFLIFE	F4				6P	Unknown	13.9129372145073	13.9611603059535	0.0651140297048131						Auto	0.028			Auto	3	11
24-08-09_ECO2-HALFLIFE	F5				6P	Unknown	14.0352292030168	13.9611603059535	0.0651140297048131						Auto	0.028			Auto	3	11
24-08-09_ECO2-HALFLIFE	F6				6P	Unknown	13.9353145003364	13.9611603059535	0.0651140297048131						Auto	0.028			Auto	3	11
24-08-09_ECO2-HALFLIFE	F7
24-08-09_ECO2-HALFLIFE	F8				7P	Unknown	13.9345833140865	13.9589388778417	0.086371760611504						Auto	0.026			Auto	3	11

## Sheet: Sheet4
			Assay Name	Assay Role	Cq	Cq Mean	Cq Std. Dev.
			1R	Unknown	14.0587854402863	14.0673674049075	0.034165487870715			-1.8769027132318	3.67285696523575
			1R	Unknown	14.0383110788729	14.0673674049075	0.034165487870715			-2.0580749858484	4.16430282987073
			1R	Unknown	14.1050056955634	14.0673674049075	0.034165487870715			-1.8081184278388	3.50185276679764
			1P	Unknown	15.9356881535181	15.9817327805472	0.0999315542893994				3.77967085396804
			1P	Unknown	16.0963860647213	15.9817327805472	0.0999315542893994
			1P	Unknown	15.9131241234022	15.9817327805472	0.0999315542893994
			2R	Unknown	14.1055137413031	14.1283311083899	0.0314792802134227			-1.9145076531539	3.76985139135428
			2R	Unknown	14.1642442997263	14.1283311083899	0.0314792802134227			-1.9203460150968	3.78513830330206
			2R	Unknown	14.1152352841404	14.1283311083899	0.0314792802134227			-1.8845408823015	3.6923540154446
			2P	Unknown	16.020021394457	16.034795958574	0.0442953242457806				3.74911457003365
			2P	Unknown	16.0845903148231	16.034795958574	0.0442953242457806
			2P	Unknown	15.9997761664419	16.034795958574	0.0442953242457806
			3R	Unknown	14.0790173392251	14.0558664109853	0.0235840798051462			-0.8653370344487	1.82176520820366
			3R	Unknown	14.0318718200248	14.0558664109853	0.0235840798051462			-0.954291171337299	1.93762739985153
			3R	Unknown	14.0567100737058	14.0558664109853	0.0235840798051462			-1.0015066130882	2.00208970018042
			3P	Unknown	14.9443543736738	14.9962446839433	0.0575967618989848				1.9204941027452
			3P	Unknown	14.9861629913621	14.9962446839433	0.0575967618989848
			3P	Unknown	15.058216686794	14.9962446839433	0.0575967618989848
			4R	Unknown	14.0551342113524	14.0445720184325	0.0226267457395864			-0.762774597997201	1.6967506878673
			4R	Unknown	14.0185955195047	14.0445720184325	0.0226267457395864			-0.884780236735301	1.84648332839192
			4R	Unknown	14.0599863244403	14.0445720184325	0.0226267457395864			-0.765510411578399	1.69997132534339
			4P	Unknown	14.8179088093496	14.8489271005361	0.0473063023154107				1.74773511386754
			4P	Unknown	14.90337575624	14.8489271005361	0.0473063023154107
			4P	Unknown	14.8254967360187	14.8489271005361	0.0473063023154107
			5R	Unknown	14.0565286829902	14.0532255549912	0.0320711705133276			-0.7344351770538	1.66374597631151
			5R	Unknown	14.0835173312547	14.0532255549912	0.0320711705133276			-0.708459580643199	1.63405844011663
			5R	Unknown	14.0196306507286	14.0532255549912	0.0320711705133276			-0.8340039343708	1.78262585318276
			5P	Unknown	14.790963860044	14.8121917856804	0.0358940912445921				1.69347675653697
			5P	Unknown	14.7919769118979	14.8121917856804	0.0358940912445921
			5P	Unknown	14.8536345850994	14.8121917856804	0.0358940912445921
			6R	Unknown	13.5021798322932	13.8769258045555	0.332730178123824			-0.410757382214101	1.32938352717503
			6R	Unknown	14.1376708810152	13.8769258045555	0.332730178123824			0.102441677998399	0.931455222626847
			6R	Unknown	13.9909267003582	13.8769258045555	0.332730178123824			0.0556122000218	0.962186057887418
			6P	Unknown	13.9129372145073	13.9611603059535	0.0651140297048131				1.0743416025631
			6P	Unknown	14.0352292030168	13.9611603059535	0.0651140297048131
			6P	Unknown	13.9353145003364	13.9611603059535	0.0651140297048131
			7R	Unknown	15.9931653325719	15.9934302918252	0.0394280015378182			1.9382919661554	0.26092517164524
			7R	Unknown	15.9541354376247	15.9934302918252	0.0394280015378182			2.0667754846025	0.23869239648411
			7R	Unknown	16.0329901052789	15.9934302918252	0.0394280015378182			2.0984067911924	0.23351598382994
			7P	Unknown	14.0548733664165	13.9589388778417	0.086371760611504				0.244377850653096
			7P	Unknown	13.8873599530222	13.9589388778417	0.086371760611504
			7P	Unknown	13.9345833140865	13.9589388778417	0.086371760611504
