# Supplementary material for: Intracellular expression of a fluorogenic DNA aptamer using retron Eco2
Source: eLife. 2026 Mar 3;13:RP99554. doi: 10.7554/eLife.99554 (PMC12956279; doi:10.7554/eLife.99554)
Supplement: Figure 2—figure supplement 1—source data 1. [file elife-99554-fig2-figsupp1-data1.zip › Figure 2 -figure supplement 1 - source data 1/Figure 2–figure supplement 1–source data 1.3.ods]

## Sheet: Component_Data
Study Name	New Study
Study Type	Relative Quantification
ROX Normalization	Disabled
Experiment Name	Plate Type	Run Start	Run Finish
24-08-14_ECO2 HALFLIFE		8/14/2024 3:08 PM	8/14/2024 4:06 PM
Experiment	Well	Exclude	Reporter	Cycle 1	Cycle 2	Cycle 3	Cycle 4	Cycle 5	Cycle 6	Cycle 7	Cycle 8	Cycle 9	Cycle 10	Cycle 11	Cycle 12	Cycle 13	Cycle 14	Cycle 15	Cycle 16	Cycle 17	Cycle 18	Cycle 19	Cycle 20	Cycle 21	Cycle 22	Cycle 23	Cycle 24	Cycle 25	Cycle 26	Cycle 27	Cycle 28	Cycle 29	Cycle 30	Cycle 31	Cycle 32	Cycle 33	Cycle 34	Cycle 35	Cycle 36	Cycle 37	Cycle 38	Cycle 39	Cycle 40
24-08-14_ECO2 HALFLIFE	A1		Green	0.0704624	0.073374	0.0741088	0.0741055	0.0741721	0.0744322	0.0753742	0.0765028	0.0795922	0.085327	0.0952013	0.1133984	0.1407899	0.179732	0.2263432	0.2707555	0.308183	0.3358271	0.3553814	0.3692799	0.378785	0.3867323	0.391437	0.395338	0.3976046	0.400052	0.4018407	0.4031275	0.4034301	0.404738	0.4048308	0.4049773	0.405236	0.4056093	0.4057047	0.4061883	0.4059501	0.4059388	0.4068173	0.4060792
24-08-14_ECO2 HALFLIFE	A2		Green	0.0556427	0.0569463	0.0569016	0.0569998	0.0568509	0.0573273	0.0582053	0.0594082	0.0621202	0.0680071	0.0776385	0.094565	0.1217327	0.1589308	0.2038912	0.2474909	0.2833801	0.310538	0.3297419	0.3427259	0.3517254	0.3590697	0.3633689	0.3672451	0.3685859	0.3710424	0.3725247	0.3736765	0.3742324	0.3748745	0.375423	0.3756779	0.3759015	0.3760029	0.3758952	0.3763388	0.3764096	0.3761946	0.3764908	0.3765389
24-08-14_ECO2 HALFLIFE	A3		Green	0.0714162	0.0732509	0.073492	0.0733573	0.0730997	0.0737134	0.0741719	0.0752723	0.0783996	0.0839506	0.0936134	0.110675	0.1374219	0.1746694	0.2191924	0.2627826	0.3007963	0.3276227	0.3460872	0.359161	0.3683512	0.3748735	0.3795252	0.3827736	0.3850586	0.3873676	0.3884984	0.3902307	0.3907991	0.3917492	0.3925749	0.3930125	0.3934541	0.3923718	0.3931677	0.39365	0.3942613	0.3945413	0.3939862	0.3938031
24-08-14_ECO2 HALFLIFE	A4		Green	0.0650736	0.0675324	0.0681452	0.0683906	0.0684805	0.0684441	0.0686831	0.0690997	0.0699605	0.0727675	0.0764286	0.0835933	0.0968096	0.1190111	0.154421	0.2014205	0.2547119	0.3067307	0.3469948	0.376142	0.3965847	0.4109609	0.4211209	0.4278685	0.4322094	0.4355813	0.4371544	0.4390169	0.4397735	0.4409317	0.4401665	0.4412227	0.4414503	0.4418114	0.4418319	0.4430495	0.4427788	0.4419663	0.4422443	0.4423931
24-08-14_ECO2 HALFLIFE	A5		Green	0.0640496	0.0658155	0.0660279	0.0660001	0.065928	0.0659011	0.0657744	0.0660827	0.0671726	0.0691867	0.072818	0.0797618	0.0920462	0.1130164	0.1461221	0.1925182	0.2474353	0.2988985	0.3375783	0.365494	0.3845857	0.3982107	0.4070125	0.4145209	0.4187861	0.4214375	0.424278	0.4259236	0.4259845	0.4271636	0.427448	0.427789	0.4238269	0.4266278	0.4268669	0.4276128	0.4262198	0.4262271	0.4263661	0.4264622
24-08-14_ECO2 HALFLIFE	A6		Green	0.0660714	0.068488	0.0679196	0.0679529	0.0679106	0.0677997	0.0679492	0.0682406	0.0691766	0.0713558	0.0746688	0.0817346	0.0942647	0.1150691	0.1479436	0.1915368	0.2433234	0.2923444	0.3293226	0.3562021	0.3737587	0.387314	0.3957445	0.4028046	0.4063139	0.4085088	0.4116599	0.4115644	0.412349	0.4128385	0.4127849	0.4129398	0.4137727	0.4134387	0.4134712	0.4132792	0.4132062	0.4133463	0.4130632	0.4123816
24-08-14_ECO2 HALFLIFE	A7
24-08-14_ECO2 HALFLIFE	A8		Green	0.0585797	0.0611017	0.0613102	0.0613345	0.061225	0.0610581	0.0608917	0.0606435	0.0606613	0.0615702	0.0625938	0.0647858	0.0688583	0.076262	0.0899493	0.1117232	0.1435607	0.1836282	0.2263745	0.2653874	0.2948106	0.3159922	0.3304048	0.340583	0.3477152	0.352197	0.3558416	0.3582317	0.3599104	0.3615459	0.3619644	0.3623749	0.3621818	0.3627185	0.3630873	0.3627125	0.3632537	0.3631776	0.3624825	0.362151
24-08-14_ECO2 HALFLIFE	B1		Green	0.0699322	0.0733007	0.0744603	0.074743	0.0752619	0.0756913	0.076231	0.0774366	0.0791849	0.0829414	0.0905556	0.1038389	0.1254558	0.1589817	0.2030482	0.2522213	0.298156	0.3333878	0.3595269	0.3783959	0.3909211	0.4008993	0.4063871	0.411039	0.4138264	0.4163382	0.4173152	0.4182404	0.4194076	0.4205556	0.4206327	0.420977	0.4206917	0.4205861	0.4206361	0.4207021	0.4208166	0.4206472	0.4201677	0.4199504
24-08-14_ECO2 HALFLIFE	B2		Green	0.0618694	0.0626341	0.0628487	0.0629502	0.0629771	0.0633717	0.0635841	0.0642519	0.0660056	0.0695875	0.0757967	0.086236	0.104632	0.1321418	0.1703588	0.2118808	0.2497725	0.2813976	0.3043372	0.3196362	0.3312941	0.3395718	0.3452643	0.3488502	0.3523439	0.3545621	0.3563522	0.358108	0.3589216	0.3600337	0.3604271	0.3604524	0.361034	0.3609823	0.3611364	0.3612254	0.3620239	0.3618298	0.3618612	0.3616897
24-08-14_ECO2 HALFLIFE	B3		Green	0.0606383	0.0613453	0.0614799	0.0617958	0.0616117	0.0618165	0.0624038	0.0630946	0.0648798	0.0684809	0.0750675	0.087024	0.1059926	0.1360232	0.1757793	0.2190774	0.2595531	0.2933938	0.3170676	0.3335321	0.3448979	0.3535026	0.3589364	0.3634623	0.3662291	0.3683865	0.3699457	0.3714765	0.3722493	0.3734027	0.37326	0.3740485	0.3741874	0.3746037	0.374503	0.3753329	0.3754234	0.3749022	0.3748461	0.3744229
24-08-14_ECO2 HALFLIFE	B4		Green	0.0591013	0.0616256	0.0620519	0.0618961	0.0617287	0.0620583	0.0621296	0.0622464	0.062712	0.0638746	0.0661262	0.0704023	0.0776848	0.0912486	0.1138816	0.1496991	0.1974432	0.2518674	0.3030256	0.3461636	0.3764412	0.3986283	0.4125392	0.4232715	0.430566	0.4349254	0.4384885	0.4401667	0.4410903	0.4423015	0.4432897	0.4426128	0.4430168	0.4424843	0.4429839	0.4431894	0.4425749	0.4434143	0.4425769	0.4421133
24-08-14_ECO2 HALFLIFE	B5		Green	0.0590965	0.0612856	0.0614448	0.0611431	0.0610593	0.0607675	0.0606883	0.0607352	0.0608437	0.0619762	0.063678	0.0673893	0.0737046	0.0858152	0.1056574	0.1368692	0.1790383	0.2276649	0.2752812	0.3142805	0.3419956	0.3616877	0.3744954	0.3834512	0.3891791	0.3927321	0.395122	0.3969596	0.3975779	0.3979069	0.3983639	0.3978567	0.3984514	0.3978466	0.3981656	0.3980226	0.397144	0.3963831	0.3973329	0.396892
24-08-14_ECO2 HALFLIFE	B6		Green	0.0653196	0.0669579	0.0673699	0.0671384	0.0670914	0.0667795	0.0667308	0.0670625	0.0671855	0.0682441	0.0705878	0.0743826	0.0818892	0.0952994	0.1173735	0.1523957	0.199551	0.2529952	0.3035884	0.3452764	0.3762519	0.3977723	0.412026	0.4229633	0.4297151	0.4341004	0.4368212	0.4391293	0.4411151	0.4409169	0.4417244	0.4425843	0.4423081	0.4430892	0.4430813	0.4435791	0.4426235	0.4431398	0.4426842	0.4428315
24-08-14_ECO2 HALFLIFE	B7
24-08-14_ECO2 HALFLIFE	B8		Green	0.0603448	0.0624012	0.0622341	0.0621673	0.0620868	0.0616953	0.0615769	0.0615651	0.0612897	0.0620081	0.0632498	0.0653695	0.0695813	0.076945	0.0899546	0.1116678	0.1427767	0.1826735	0.2256369	0.2638404	0.2928259	0.3146103	0.3292136	0.340713	0.3477417	0.3528939	0.357161	0.3597812	0.3610004	0.3624587	0.3629495	0.3635644	0.3638087	0.3642826	0.365227	0.3657233	0.3652538	0.3653924	0.3654434	0.3655683
24-08-14_ECO2 HALFLIFE	C1		Green	0.0845939	0.0859035	0.0844746	0.0835705	0.0826663	0.0827316	0.0829945	0.0829825	0.0840393	0.0863887	0.0907508	0.0984561	0.1119986	0.134426	0.1668366	0.20725	0.2492129	0.2854655	0.3130337	0.3322844	0.3455778	0.3554614	0.3615694	0.3661128	0.369486	0.3707299	0.3728413	0.3742686	0.3734584	0.3745968	0.3749919	0.3750375	0.3747383	0.3747311	0.3742	0.3735023	0.374388	0.3730814	0.3724927	0.3732035
24-08-14_ECO2 HALFLIFE	C2		Green	0.0616669	0.0631069	0.0628653	0.0627759	0.0630885	0.0632537	0.0635825	0.0640319	0.0651703	0.0674682	0.0723406	0.0804597	0.094824	0.118541	0.1529957	0.1959526	0.2412439	0.2803913	0.309895	0.3317279	0.3469437	0.3580112	0.3646569	0.3703377	0.3744788	0.3768129	0.3790079	0.3804748	0.3810365	0.3825817	0.3829593	0.3829548	0.3833714	0.384219	0.3838445	0.3835008	0.3838466	0.3839699	0.3833733	0.3832268
24-08-14_ECO2 HALFLIFE	C3		Green	0.0631029	0.0642896	0.064398	0.0640251	0.0641046	0.0644203	0.0646568	0.0650895	0.0661119	0.0691189	0.0734627	0.081716	0.0957915	0.1192543	0.1535421	0.1963899	0.2417406	0.2810856	0.3106085	0.3324401	0.3478322	0.3595548	0.3665768	0.3722916	0.3757186	0.378496	0.3804196	0.381784	0.3829821	0.3837139	0.3848405	0.3847439	0.3857942	0.385748	0.385639	0.3858938	0.3871005	0.3863476	0.3865358	0.3864183
24-08-14_ECO2 HALFLIFE	C4		Green	0.0557515	0.0576757	0.058017	0.0583779	0.0581784	0.0585369	0.0586767	0.0589469	0.0593858	0.0602529	0.0621327	0.0652366	0.071517	0.0825806	0.1015234	0.1317964	0.1762055	0.2298048	0.2844154	0.3322751	0.3687043	0.3940763	0.4104818	0.4225085	0.4313607	0.4368143	0.4414001	0.4428143	0.4441973	0.4439147	0.4449775	0.4450118	0.4452763	0.44577	0.4450699	0.4452168	0.4451437	0.4443704	0.4451396	0.4449553
24-08-14_ECO2 HALFLIFE	C5		Green	0.0625988	0.0648607	0.0654621	0.0656508	0.0653895	0.0653123	0.0653631	0.0654333	0.0657038	0.0669118	0.0687344	0.0718823	0.077622	0.0889983	0.1077131	0.1378623	0.1810886	0.2330671	0.2857711	0.3321069	0.3671838	0.3920554	0.4076954	0.419682	0.4260902	0.4306302	0.4348145	0.4367781	0.4379072	0.4382464	0.4386029	0.4397342	0.438596	0.4392279	0.4387472	0.4392606	0.4381353	0.4374763	0.4377131	0.4375796
24-08-14_ECO2 HALFLIFE	C6		Green	0.0576947	0.0584632	0.0584866	0.0579729	0.0579835	0.0573911	0.0573504	0.05732	0.0574454	0.0584558	0.0598927	0.0628151	0.0683346	0.0783429	0.0954414	0.1230645	0.1625651	0.2131704	0.2641752	0.3077889	0.3386592	0.3613892	0.3761265	0.3868752	0.3947303	0.3991158	0.4014484	0.404393	0.404704	0.4061257	0.4058217	0.4072815	0.4071004	0.4079133	0.4071672	0.4081012	0.4074155	0.407047	0.4078566	0.4072669
24-08-14_ECO2 HALFLIFE	C7
24-08-14_ECO2 HALFLIFE	C8		Green	0.0565744	0.0599616	0.0597294	0.0596687	0.0594236	0.0590801	0.059016	0.0591697	0.0590951	0.0596127	0.0607743	0.0630314	0.0672769	0.0750689	0.0886632	0.1110638	0.1439294	0.1846229	0.227989	0.2661538	0.296699	0.3189115	0.3336519	0.3441244	0.3527069	0.3576089	0.3609485	0.3637631	0.3652243	0.3664516	0.3679683	0.3688939	0.3695263	0.3701968	0.3698351	0.3704158	0.3705776	0.3709791	0.3707508	0.3702457
24-08-14_ECO2 HALFLIFE	D1		Green	0.0597389	0.0618179	0.0620749	0.0619307	0.0618953	0.06218	0.0624582	0.0632146	0.0642388	0.06678	0.070957	0.0788881	0.0930854	0.1163476	0.1509908	0.1944292	0.241542	0.2825406	0.313876	0.3371566	0.353711	0.3653147	0.373235	0.3789516	0.3829636	0.3863445	0.3881339	0.3899048	0.3910925	0.3922548	0.3930969	0.3929887	0.3933784	0.3948406	0.3942953	0.3947645	0.3953402	0.3950585	0.396316	0.3962584
24-08-14_ECO2 HALFLIFE	D2		Green	0.0621614	0.0630738	0.0630116	0.0629362	0.0628918	0.0628864	0.0630842	0.0638512	0.0649436	0.0673262	0.0714161	0.0791964	0.092859	0.1155274	0.1494587	0.1921993	0.2381281	0.2782984	0.3097766	0.3329598	0.3487939	0.3603874	0.3682199	0.3737428	0.3778901	0.3802943	0.3827491	0.3845297	0.3853455	0.3861955	0.3866499	0.3872022	0.3876334	0.3882035	0.3883104	0.3887107	0.3889782	0.3890505	0.3889005	0.3888543
24-08-14_ECO2 HALFLIFE	D3		Green	0.0591817	0.0599325	0.0599694	0.0598621	0.0597094	0.0596499	0.0597236	0.0602261	0.0613614	0.0637509	0.0678165	0.0757535	0.0894879	0.1119056	0.1458333	0.1884851	0.2340004	0.2733136	0.3040528	0.3263688	0.3424879	0.3542003	0.3613945	0.3668575	0.3712164	0.3738818	0.3765244	0.3778304	0.3789479	0.3800375	0.3803558	0.3805112	0.380911	0.3814438	0.3814333	0.3817977	0.381666	0.3820105	0.3815979	0.3820984
24-08-14_ECO2 HALFLIFE	D4		Green	0.0545183	0.0561268	0.0573021	0.0575772	0.0575088	0.0576846	0.0576012	0.0576474	0.0580881	0.0591103	0.0609499	0.0648904	0.0714485	0.083946	0.1053432	0.1377687	0.1827278	0.2337873	0.2858247	0.3264035	0.3552002	0.375335	0.389326	0.3992021	0.4055288	0.4087934	0.4120685	0.4135592	0.4153172	0.4154115	0.4158062	0.4157921	0.4147329	0.4162421	0.4168822	0.4164428	0.417102	0.4159097	0.4162501	0.4165369
24-08-14_ECO2 HALFLIFE	D5		Green	0.0602942	0.0619363	0.062141	0.0618544	0.0613412	0.0610252	0.061202	0.0613661	0.0615057	0.0628486	0.0649897	0.0691285	0.076232	0.0896062	0.1120151	0.1463763	0.1931287	0.2491347	0.2978247	0.3359603	0.3631125	0.3822597	0.3944091	0.4038197	0.4101237	0.4148142	0.4166821	0.4180548	0.4182376	0.4192602	0.4189036	0.4179903	0.4182111	0.4187369	0.4175468	0.4182463	0.417401	0.4168924	0.4164153	0.4158158
24-08-14_ECO2 HALFLIFE	D6		Green	0.0576118	0.0588591	0.0588214	0.0583124	0.0581965	0.0580505	0.0577514	0.0580667	0.0587918	0.0598387	0.0619401	0.0661889	0.0743305	0.0883643	0.1122179	0.1484594	0.1973938	0.2532284	0.3047273	0.3438535	0.3727189	0.3929006	0.4057284	0.4150315	0.4219247	0.4252491	0.4277885	0.429247	0.4311721	0.4312978	0.4316519	0.4306474	0.4303842	0.4311529	0.4303957	0.4311778	0.4311292	0.4304212	0.4314653	0.4308492
24-08-14_ECO2 HALFLIFE	D7
24-08-14_ECO2 HALFLIFE	D8		Green	0.0614874	0.0641037	0.06449	0.0640565	0.0637071	0.0638279	0.0635667	0.0639124	0.0638497	0.0646353	0.0658472	0.0685002	0.0734349	0.0827323	0.0991627	0.1254477	0.1654631	0.2165639	0.2710405	0.3197661	0.3565555	0.3824427	0.4003708	0.4132992	0.4212041	0.4266284	0.4305225	0.432792	0.4337265	0.4347566	0.4355544	0.4346854	0.4354179	0.4354478	0.4349147	0.4353727	0.4349912	0.4350189	0.4348062	0.4342
24-08-14_ECO2 HALFLIFE	E1		Green	0.057761	0.059263	0.0595715	0.0591771	0.0590802	0.0591946	0.0593204	0.0593419	0.0603785	0.0611073	0.0634784	0.0675739	0.0752857	0.0884955	0.111173	0.1445515	0.1874866	0.2336521	0.2741465	0.3058017	0.3296376	0.3465177	0.356898	0.365925	0.3715732	0.3756065	0.3788104	0.3810416	0.3825244	0.3840424	0.3840616	0.3851236	0.3859258	0.3862688	0.3865986	0.3863426	0.3872188	0.3872805	0.38807	0.3878211
24-08-14_ECO2 HALFLIFE	E2		Green	0.0618674	0.0631945	0.0628058	0.0625256	0.0626968	0.0626149	0.0626995	0.0627267	0.063486	0.0644989	0.0665583	0.070974	0.0781328	0.0910925	0.1128658	0.1457801	0.1877202	0.2324103	0.2717809	0.3026909	0.3251509	0.3415427	0.3530707	0.3609902	0.3669888	0.3704947	0.3728128	0.37454	0.3756257	0.3772191	0.3774029	0.3775466	0.3785977	0.3784471	0.3781796	0.3791106	0.3789784	0.3783985	0.378693	0.3788095
24-08-14_ECO2 HALFLIFE	E3		Green	0.0611274	0.0618133	0.0611963	0.0612681	0.0609177	0.0606447	0.0607598	0.0608631	0.0616042	0.0625525	0.064947	0.0693201	0.0769126	0.0903313	0.1131781	0.1471251	0.1903624	0.2365679	0.2764733	0.3091232	0.3324773	0.3492326	0.3608967	0.3692232	0.3745765	0.3791122	0.3819528	0.3836851	0.3851402	0.3858794	0.3868597	0.3872388	0.3870959	0.3877413	0.3878106	0.3880234	0.3878759	0.388154	0.3878232	0.3881468
24-08-14_ECO2 HALFLIFE	E4		Green	0.0592391	0.0606495	0.060845	0.0610608	0.0609912	0.0610295	0.0611069	0.0611274	0.0617497	0.0624059	0.0645003	0.0680499	0.0743218	0.0858193	0.1054884	0.1373007	0.1825496	0.2358587	0.2877568	0.3325117	0.3656838	0.3897611	0.404954	0.4162419	0.4246698	0.4293365	0.4327115	0.4348818	0.4348403	0.4361997	0.4374904	0.4371462	0.4381937	0.4380468	0.4384867	0.4382033	0.439219	0.4384655	0.4397878	0.4392153
24-08-14_ECO2 HALFLIFE	E5		Green	0.0588722	0.0597826	0.0593345	0.0590248	0.0583675	0.0581983	0.0580178	0.057877	0.0583398	0.0590143	0.0608684	0.0642113	0.0701908	0.0808445	0.0996983	0.1295516	0.1720781	0.222776	0.2731852	0.3149133	0.345935	0.3678255	0.3826448	0.3936001	0.4012119	0.4061773	0.4092431	0.4114005	0.4116325	0.4132924	0.4132725	0.4144377	0.4144522	0.4152412	0.4151509	0.4152618	0.4154064	0.4149428	0.4155872	0.4158333
24-08-14_ECO2 HALFLIFE	E6		Green	0.0567228	0.0572629	0.0571475	0.0575365	0.0570821	0.0570524	0.0570569	0.0571641	0.0578038	0.0588436	0.0605949	0.0641118	0.070548	0.0819001	0.1018373	0.1336299	0.178323	0.2313615	0.2851298	0.3294488	0.3623057	0.3854603	0.40073	0.4117498	0.4193193	0.4253148	0.428298	0.4301782	0.4306929	0.4316398	0.4324868	0.4326347	0.4330424	0.4330268	0.4327108	0.4323437	0.4310786	0.4319812	0.4324456	0.4314497
24-08-14_ECO2 HALFLIFE	E7
24-08-14_ECO2 HALFLIFE	E8		Green	0.0581453	0.059417	0.0608469	0.0621012	0.0623291	0.0623288	0.0625264	0.0621931	0.0626344	0.0630674	0.0645781	0.0671911	0.0721206	0.081236	0.096996	0.1225102	0.1616604	0.2101609	0.2606087	0.3062664	0.3417288	0.367194	0.3839268	0.3959608	0.4042763	0.4098304	0.4133268	0.415652	0.4168002	0.4176225	0.4184842	0.4176017	0.417895	0.4194969	0.4182757	0.4186663	0.4184504	0.4184376	0.4182237	0.4182233
24-08-14_ECO2 HALFLIFE	F1		Green	0.0559925	0.0597122	0.0611134	0.0606384	0.0605224	0.0607976	0.0604586	0.0605624	0.0607265	0.0615418	0.0625772	0.065073	0.0689486	0.0777154	0.0911121	0.1153759	0.1501754	0.1940513	0.2405021	0.2820181	0.3148242	0.3382103	0.3540535	0.3657752	0.3736799	0.37916	0.3829266	0.3853106	0.387017	0.3881843	0.3891834	0.3896792	0.3901054	0.390639	0.3908785	0.3910354	0.3905312	0.3910802	0.391044	0.3912058
24-08-14_ECO2 HALFLIFE	F2		Green	0.0520328	0.0538277	0.0539533	0.0541205	0.0538844	0.0537617	0.0533587	0.05375	0.0535055	0.0541008	0.0551829	0.0568865	0.0602406	0.0669145	0.0782831	0.0977061	0.1260165	0.1620656	0.2000655	0.2338079	0.2609793	0.2808448	0.2943697	0.3044584	0.3111589	0.3158421	0.3194281	0.3216453	0.3229582	0.324853	0.3256605	0.3267005	0.3267446	0.32755	0.3276157	0.3282021	0.3278546	0.328359	0.3287727	0.3287058
24-08-14_ECO2 HALFLIFE	F3		Green	0.0604822	0.0623376	0.0625789	0.0623913	0.0620646	0.0623507	0.0620361	0.062073	0.062251	0.0626841	0.0637703	0.0662434	0.0703866	0.0780518	0.0915544	0.1150039	0.1485605	0.1916529	0.2364506	0.2764573	0.3076581	0.3311282	0.3469584	0.3584633	0.3669352	0.3715071	0.3759002	0.3787655	0.3810971	0.382081	0.3826416	0.3834449	0.3833145	0.3850464	0.3853266	0.3859366	0.3858562	0.385832	0.3859206	0.3858457
24-08-14_ECO2 HALFLIFE	F4		Green	0.0584371	0.0615655	0.0615657	0.0617961	0.0616935	0.0615575	0.0614324	0.061737	0.0618732	0.0628497	0.064212	0.0666327	0.0714895	0.0807134	0.0966309	0.1233681	0.1633507	0.2149543	0.2689779	0.3186518	0.3572098	0.3855661	0.403585	0.4166034	0.4262341	0.4311316	0.4346533	0.4369034	0.4386523	0.4393443	0.4397911	0.4400285	0.4399532	0.43951	0.4396372	0.4400792	0.4392114	0.4394775	0.4391513	0.4386279
24-08-14_ECO2 HALFLIFE	F5		Green	0.0580409	0.0593059	0.0600819	0.0596654	0.0596782	0.0593187	0.0588894	0.059082	0.0591137	0.0594194	0.0610078	0.0632166	0.067947	0.0768653	0.0918768	0.1176011	0.1557447	0.2042368	0.2560493	0.3029009	0.3396877	0.3665823	0.3840614	0.3965515	0.4051027	0.4106795	0.4136067	0.4157255	0.4179375	0.4184848	0.41888	0.4195126	0.4196926	0.4203871	0.4205685	0.4206966	0.4206868	0.4203318	0.4202456	0.4203551
24-08-14_ECO2 HALFLIFE	F6		Green	0.050844	0.0538275	0.0540643	0.053965	0.0537049	0.05373	0.0538148	0.0538845	0.0541914	0.0547946	0.0563138	0.0588127	0.0637066	0.0728897	0.0885709	0.1154729	0.1550014	0.2054355	0.2588809	0.3079135	0.3451034	0.3713144	0.3893937	0.4024062	0.4108736	0.4160445	0.4196751	0.4222141	0.4239429	0.4242487	0.4243319	0.4251224	0.4253821	0.4254157	0.425543	0.4261167	0.4254769	0.4248538	0.4259342	0.4253742
24-08-14_ECO2 HALFLIFE	F7
24-08-14_ECO2 HALFLIFE	F8		Green	0.0540144	0.0570225	0.0584818	0.0585676	0.0586425	0.058477	0.0585996	0.0586296	0.0587524	0.0598413	0.0611114	0.0640373	0.0688437	0.0782008	0.0947807	0.1218857	0.1620996	0.2125593	0.2658143	0.3125259	0.3487641	0.3743801	0.3919439	0.4033717	0.4120455	0.4161329	0.4202556	0.4232182	0.4248967	0.4254342	0.4254005	0.4256378	0.4251917	0.4263686	0.4255758	0.4261009	0.4255388	0.4256183	0.4248805	0.4242371

## Sheet: Amp__Plot_Data
Study Name	New Study
Study Type	Relative Quantification
ROX Normalization	Disabled
Experiment Name	Plate Type	Run Start	Run Finish
24-08-14_ECO2 HALFLIFE		8/14/2024 3:08 PM	8/14/2024 4:06 PM
Experiment	Well	Exclude	Assay Name	Cycle 1	Cycle 2	Cycle 3	Cycle 4	Cycle 5	Cycle 6	Cycle 7	Cycle 8	Cycle 9	Cycle 10	Cycle 11	Cycle 12	Cycle 13	Cycle 14	Cycle 15	Cycle 16	Cycle 17	Cycle 18	Cycle 19	Cycle 20	Cycle 21	Cycle 22	Cycle 23	Cycle 24	Cycle 25	Cycle 26	Cycle 27	Cycle 28	Cycle 29	Cycle 30	Cycle 31	Cycle 32	Cycle 33	Cycle 34	Cycle 35	Cycle 36	Cycle 37	Cycle 38	Cycle 39	Cycle 40
24-08-14_ECO2 HALFLIFE	A1		1R	-0.001744	-0.0001133	0.0005458	0.0002565	-0.000191	-0.0003234	-0.0001018	0.0010629	0.0038252	0.0095027	0.0202162	0.0381485	0.0657701	0.1028631	0.1456297	0.1878914	0.2238307	0.2514841	0.2712944	0.2850584	0.2949534	0.3017838	0.3067462	0.309815	0.3121313	0.3137436	0.3150293	0.3156	0.3160105	0.316023	0.3159834	0.3155941	0.3152983	0.3149855	0.3147476	0.3143059	0.3138286	0.313483	0.3129707	0.3122162
24-08-14_ECO2 HALFLIFE	A2		1R	0.0002018	0.0005764	0.0005493	0.0000379	-0.0002997	-0.0003775	-0.0000046	0.0011135	0.0039012	0.0094984	0.0198338	0.0372628	0.0638807	0.0998432	0.1412831	0.1822867	0.2173561	0.2442935	0.2635959	0.2768454	0.2861418	0.2925433	0.297237	0.2999295	0.3020078	0.3032881	0.3045055	0.3050893	0.305393	0.3054956	0.3054979	0.3053607	0.3050744	0.3046673	0.3043335	0.3039896	0.3036098	0.303181	0.3027445	0.3023958
24-08-14_ECO2 HALFLIFE	A3		1R	-0.0006275	0.0002849	0.000541	0.0000996	-0.0002177	-0.0003372	-0.000004	0.001167	0.0040356	0.0097583	0.0201257	0.0375584	0.0641861	0.0999675	0.1413634	0.1830147	0.2187671	0.2461442	0.2652081	0.2783933	0.2875977	0.2939947	0.2984111	0.3014152	0.3036383	0.3051555	0.3064885	0.3072413	0.3079339	0.3083243	0.308671	0.3088483	0.3083896	0.3080503	0.3077246	0.3079634	0.3080302	0.3077513	0.3072075	0.3065094
24-08-14_ECO2 HALFLIFE	A4		1P	-0.0008554	0.0004064	0.0009303	0.0006646	0.0001825	-0.0003017	-0.000677	-0.0007533	0.0000265	0.0018877	0.0058503	0.0132826	0.026895	0.0499225	0.0842111	0.128863	0.1790512	0.2269942	0.2668892	0.2962588	0.3169991	0.3314103	0.3412566	0.3477577	0.3519961	0.3545097	0.3561971	0.3570128	0.3576902	0.3574917	0.357393	0.3569842	0.3569507	0.3565721	0.3565234	0.3562642	0.3557272	0.3548771	0.3541668	0.353777
24-08-14_ECO2 HALFLIFE	A5		1P	-0.0001942	0.0006595	0.0009153	0.0005585	0.0001218	-0.0003477	-0.0006905	-0.0006611	0.000082	0.0019327	0.0057348	0.0129602	0.0259654	0.0476911	0.0807875	0.1251994	0.1757305	0.2236895	0.2626481	0.2908161	0.3106325	0.3240777	0.3336617	0.3401259	0.3445398	0.3473978	0.3493827	0.350504	0.3510715	0.3511853	0.3513924	0.3498858	0.3492181	0.3485164	0.349384	0.3488536	0.348246	0.347436	0.3471225	0.3468385
24-08-14_ECO2 HALFLIFE	A6		1P	-0.0001718	0.0008446	0.0010666	0.000469	0.0000238	-0.0003826	-0.0006778	-0.000624	0.0001064	0.001844	0.0056248	0.0128559	0.0259175	0.047582	0.0796008	0.1219471	0.1696755	0.215199	0.2524201	0.279153	0.2980783	0.3108539	0.3201307	0.3260588	0.3299084	0.332455	0.3338	0.3346749	0.3346626	0.3346643	0.334456	0.3343622	0.334175	0.333947	0.3333773	0.3328946	0.3324478	0.3319706	0.3312906	0.3303367
24-08-14_ECO2 HALFLIFE	A7
24-08-14_ECO2 HALFLIFE	A8		7R	-0.0006087	0.0008028	0.0013818	0.0010836	0.0006602	0.0001732	-0.0003599	-0.0008315	-0.0009447	-0.0006339	0.0004016	0.0024917	0.0067084	0.0147568	0.0287058	0.0507994	0.0816864	0.1195642	0.1598337	0.1965552	0.2260884	0.2474215	0.2623397	0.2725747	0.2794995	0.2842463	0.2874125	0.2896443	0.2912064	0.2921113	0.2925935	0.2924661	0.2923781	0.2922763	0.2921138	0.2919529	0.2916437	0.2912277	0.2905208	0.2897288
24-08-14_ECO2 HALFLIFE	B1		2R	-0.002051	-0.0002354	0.0005516	0.0003887	-0.0000175	-0.0003382	-0.0004299	-0.000082	0.0013382	0.0048946	0.012296	0.0256509	0.0476429	0.0798961	0.1213346	0.1669094	0.2095393	0.2444913	0.2704213	0.2887824	0.3017566	0.3102704	0.3161598	0.3196522	0.3221526	0.323428	0.3240827	0.3242893	0.3245528	0.3245336	0.3242402	0.3234689	0.3226368	0.3217065	0.3208933	0.3201535	0.3193406	0.3183459	0.3172405	0.3161192
24-08-14_ECO2 HALFLIFE	B2		2R	0.000443	0.0005697	0.0004754	0.0001351	-0.0001451	-0.0003884	-0.0004181	0.0000053	0.0015519	0.0049456	0.0112345	0.0224614	0.0407885	0.0683748	0.1036698	0.1424255	0.1789838	0.209348	0.2321813	0.2483589	0.2596492	0.2677373	0.2731348	0.2769376	0.2795823	0.2816283	0.2830951	0.2840937	0.2848663	0.2851847	0.2852404	0.2851192	0.2848498	0.2846232	0.2842324	0.284125	0.2839015	0.2836589	0.2830929	0.2825345
24-08-14_ECO2 HALFLIFE	B3		2R	0.0006013	0.0006382	0.0005447	0.0001542	-0.000213	-0.0004896	-0.0004746	0.0000671	0.0016135	0.0051251	0.0120272	0.0240517	0.043891	0.0729968	0.1102124	0.1509097	0.1896352	0.2218192	0.2459996	0.2626883	0.274354	0.2823427	0.2880515	0.2918144	0.2944851	0.2961669	0.2974367	0.2982449	0.298918	0.2990332	0.2991535	0.2989358	0.2989043	0.2985765	0.298479	0.2982729	0.2979267	0.2972851	0.2964722	0.295692
24-08-14_ECO2 HALFLIFE	B4		2P	-0.0005965	0.0007432	0.0011894	0.0007385	0.0002553	-0.0001522	-0.000465	-0.0007324	-0.000636	0.0001719	0.00225	0.0063681	0.0142569	0.0282647	0.0517842	0.0866971	0.132207	0.1828305	0.2319187	0.2729579	0.3043402	0.3259801	0.3411048	0.3512654	0.3582422	0.3628292	0.3655441	0.3671138	0.3678994	0.3684551	0.3684773	0.3682305	0.3674767	0.3671151	0.3666872	0.3662321	0.3658903	0.3652008	0.3645616	0.3634881
24-08-14_ECO2 HALFLIFE	B5		2P	-0.0005574	0.000694	0.0011151	0.0007786	0.0002918	-0.0001209	-0.00049	-0.0007257	-0.0005575	0.0001623	0.0020831	0.0057314	0.0128494	0.0253443	0.0461381	0.0769514	0.1173594	0.1632357	0.2080553	0.2459045	0.2744455	0.2942561	0.3078135	0.3167162	0.3225341	0.3261632	0.3284957	0.3298498	0.330517	0.330724	0.3305559	0.3304763	0.3300427	0.3298846	0.3294806	0.3289853	0.32813	0.3276391	0.327294	0.3270556
24-08-14_ECO2 HALFLIFE	B6		2P	0.0000794	0.0009476	0.0011925	0.0008757	0.0003176	-0.0001796	-0.0005506	-0.0007766	-0.0006335	0.0001803	0.002218	0.006405	0.0142809	0.0282499	0.0513907	0.0857799	0.1306259	0.1806621	0.2288759	0.2696001	0.3006334	0.322522	0.3377311	0.3480174	0.3550142	0.3592721	0.3620489	0.3640258	0.3650297	0.3655334	0.3656618	0.3657642	0.3658578	0.3656622	0.3657245	0.3652079	0.3648661	0.3642065	0.3639145	0.3634995
24-08-14_ECO2 HALFLIFE	B7
24-08-14_ECO2 HALFLIFE	B8		7R	-0.0010191	0.0002093	0.00073	0.0005384	0.0002719	-0.0000117	-0.0002724	-0.0004944	-0.0004375	0.0000373	0.0013104	0.003748	0.0082262	0.0163344	0.0302765	0.0521335	0.082953	0.1208559	0.1611237	0.1977543	0.2273253	0.2490295	0.2649051	0.275862	0.2836687	0.2890645	0.2929909	0.2956062	0.2972853	0.2982546	0.2990225	0.2993857	0.2997432	0.3002106	0.3007619	0.3009989	0.3009672	0.3007871	0.3008051	0.3008185
24-08-14_ECO2 HALFLIFE	C1		3R	0.0007034	0.0012059	0.0009706	-0.0000027	-0.0004779	-0.0005641	-0.0003529	0.0001888	0.001426	0.0041212	0.0090326	0.017675	0.0323392	0.0552385	0.0870948	0.1254629	0.1651117	0.2004787	0.228275	0.2484182	0.2626665	0.272534	0.2794848	0.2842654	0.2874248	0.2897734	0.2914734	0.2924887	0.2931797	0.2935265	0.2941587	0.2943116	0.2943305	0.2941571	0.293851	0.2938424	0.2935753	0.2933445	0.2930555	0.2934389
24-08-14_ECO2 HALFLIFE	C2		3R	-0.0001146	0.0004138	0.0004325	0.0000753	-0.0001462	-0.0002284	-0.0002649	0.0000229	0.0009671	0.0033856	0.0081311	0.0168986	0.0319478	0.0557754	0.0891339	0.1296839	0.1717981	0.2094278	0.2392381	0.2610712	0.2767589	0.2873842	0.2948312	0.2999694	0.3036704	0.3062094	0.3078571	0.3089139	0.3097541	0.3102313	0.3105197	0.3104319	0.3105007	0.3104463	0.3101384	0.3096632	0.309354	0.3089605	0.3084029	0.3077554
24-08-14_ECO2 HALFLIFE	C3		3R	-0.0000698	0.0004601	0.0004701	0.000111	-0.0001789	-0.0002658	-0.0002349	0.0000316	0.0012216	0.0037153	0.0086192	0.0172127	0.0321792	0.0558238	0.0890592	0.1295906	0.1718077	0.2095832	0.239519	0.2614705	0.2774885	0.28857	0.2964257	0.3015163	0.305192	0.3076039	0.3093283	0.3105263	0.311327	0.3120484	0.3123383	0.3127344	0.3127395	0.3127404	0.3124762	0.3126297	0.3125685	0.3124851	0.3119603	0.3116473
24-08-14_ECO2 HALFLIFE	C4		3P	-0.0004683	0.0004552	0.0008577	0.0005523	0.0002526	-0.0001208	-0.0003377	-0.0005277	-0.0004753	0.0001136	0.0015909	0.0048726	0.0112156	0.0228382	0.0424583	0.0731936	0.115481	0.165881	0.2174312	0.2632581	0.2993387	0.3249346	0.3423963	0.3543515	0.362656	0.3684802	0.371825	0.373813	0.3741782	0.3744263	0.3742248	0.3742057	0.3739968	0.3735432	0.3730504	0.3723686	0.3716624	0.3711637	0.3706279	0.3702884
24-08-14_ECO2 HALFLIFE	C5		3P	-0.0009157	0.0004069	0.0010384	0.0008289	0.0003932	-0.0000885	-0.0004596	-0.0007149	-0.0005844	0.0001301	0.0018038	0.0049881	0.0113569	0.0229148	0.0426091	0.0729201	0.114319	0.1632361	0.2131898	0.2575096	0.2925519	0.3173623	0.3344759	0.3454351	0.3526942	0.3573526	0.3605294	0.3625693	0.3633275	0.36355	0.3637732	0.363504	0.3633265	0.3626117	0.3624474	0.3616975	0.3608881	0.3599865	0.3594155	0.3590197
24-08-14_ECO2 HALFLIFE	C6		3P	0.0007374	0.0011002	0.0010356	0.0007184	0.0001959	-0.0001689	-0.0005474	-0.0006866	-0.0004755	0.0002247	0.0018573	0.0049929	0.0109857	0.0217038	0.0397898	0.0677065	0.1067922	0.1536718	0.2019224	0.2435947	0.275842	0.2984639	0.3143786	0.3253349	0.3328407	0.3375411	0.3406047	0.3423101	0.3437119	0.3440308	0.3447327	0.3449002	0.3454401	0.3452447	0.345421	0.3450977	0.3449004	0.3446615	0.3444546	0.344174
24-08-14_ECO2 HALFLIFE	C7
24-08-14_ECO2 HALFLIFE	C8		7R	-0.0020365	0.0000147	0.0009165	0.0006075	0.0002615	-0.0000857	-0.0002999	-0.0004245	-0.0003552	0.00005	0.0012325	0.0036576	0.0082928	0.0167072	0.0311732	0.0539971	0.085854	0.1246995	0.1653114	0.2025404	0.2327183	0.2550881	0.2707669	0.2819024	0.2897585	0.2952369	0.2987927	0.3012016	0.3029063	0.3041784	0.305272	0.3061673	0.3067805	0.3069646	0.3071315	0.3071289	0.3073806	0.3073626	0.3071224	0.3065799
24-08-14_ECO2 HALFLIFE	D1		4R	-0.0008777	0.0002115	0.0005597	0.000203	-0.0001444	-0.000351	-0.0002937	0.0000102	0.0010683	0.0032667	0.0077674	0.0161534	0.0309012	0.0545529	0.0879518	0.1293008	0.1727683	0.2122015	0.2436906	0.2670316	0.2837954	0.2954391	0.3034702	0.3089707	0.3129581	0.3156364	0.3175677	0.3187679	0.3197591	0.3204407	0.3206904	0.3206825	0.3208813	0.3209343	0.3210139	0.320798	0.32067	0.3208047	0.3207284	0.3207267
24-08-14_ECO2 HALFLIFE	D2		4R	0.0002094	0.0005152	0.0004918	0.0001495	-0.0001739	-0.0004062	-0.000368	0.0000361	0.0011684	0.0034084	0.0078777	0.016107	0.0305291	0.0536682	0.0865	0.1270852	0.1697501	0.2086609	0.2399898	0.2632067	0.2797953	0.291267	0.2993017	0.3048543	0.3085974	0.3113179	0.3132494	0.3146515	0.3155187	0.3159438	0.316281	0.3164787	0.3167149	0.3168026	0.3168801	0.3168567	0.3168217	0.3166033	0.3162804	0.315918
24-08-14_ECO2 HALFLIFE	D3		4R	0.0000624	0.0003885	0.0004285	0.0001675	-0.0001257	-0.0003586	-0.0003731	0.0000107	0.0011665	0.0035099	0.0081206	0.0165128	0.0310225	0.0541957	0.0870081	0.1275196	0.1698264	0.2081622	0.238765	0.2616364	0.2781655	0.289654	0.2975905	0.3030758	0.3070516	0.3100872	0.3121051	0.3136071	0.3145915	0.3152465	0.3155809	0.3156854	0.3158613	0.315982	0.3160909	0.3159782	0.3159839	0.3157306	0.315688	0.3156974
24-08-14_ECO2 HALFLIFE	D4		4P	-0.0009097	0.0001247	0.0007146	0.0007455	0.0004432	0.0000214	-0.0003622	-0.0006574	-0.0005842	0.0000868	0.0019245	0.0056075	0.0128431	0.0258975	0.0475745	0.080072	0.1224569	0.1713791	0.2188412	0.2588824	0.2882894	0.3088338	0.3230713	0.3327062	0.3387655	0.3426246	0.3448716	0.3466164	0.3473009	0.3476202	0.3473487	0.3466927	0.3464082	0.3463419	0.346482	0.3463389	0.3455849	0.3450909	0.3444728	0.3443477
24-08-14_ECO2 HALFLIFE	D5		4P	0.0004744	0.0012994	0.0014815	0.0009452	0.0002352	-0.0003202	-0.0006499	-0.0008277	-0.0006167	0.0002531	0.0024561	0.0065792	0.0144468	0.0284044	0.0514478	0.0856173	0.1309859	0.1811307	0.2284033	0.2660579	0.2938649	0.3130099	0.326241	0.335191	0.3416547	0.3456042	0.3479099	0.3487131	0.3492345	0.3491795	0.3487591	0.3480714	0.3476779	0.3471921	0.3468658	0.3460825	0.3455264	0.3445781	0.3437118	0.3428151
24-08-14_ECO2 HALFLIFE	D6		4P	0.0011251	0.0015739	0.0014373	0.0008462	0.0002191	-0.0003381	-0.0007515	-0.0008746	-0.000549	0.000372	0.0024675	0.0069279	0.0153658	0.0303387	0.0546781	0.0906511	0.1372845	0.1890036	0.2374533	0.2769133	0.3059343	0.3261891	0.3399231	0.3492276	0.3553644	0.3592465	0.3613171	0.3629213	0.3637209	0.3641524	0.3636073	0.3629326	0.3623961	0.361942	0.3618364	0.3614583	0.3610967	0.3608224	0.3603589	0.359926
24-08-14_ECO2 HALFLIFE	D7
24-08-14_ECO2 HALFLIFE	D8		7P	-0.0013654	0.0003034	0.0009555	0.0006191	0.0001942	-0.0001733	-0.0003091	-0.000506	-0.0003541	0.0000866	0.0014326	0.0041615	0.0095857	0.0196023	0.0367357	0.0641084	0.1030379	0.1513646	0.2025947	0.2490543	0.2859842	0.3126482	0.3313585	0.3440748	0.3526231	0.35816	0.3618183	0.3639801	0.3651873	0.3659039	0.3660193	0.3660355	0.3657957	0.3656679	0.3654486	0.3650922	0.3649227	0.3645297	0.3640617	0.3633825
24-08-14_ECO2 HALFLIFE	E1		5R	-0.000375	0.0004687	0.0006803	0.0003589	-0.0000272	-0.00024	-0.0004132	-0.000279	0.0000561	0.0011745	0.0033125	0.0077782	0.0158567	0.0301293	0.0529574	0.085694	0.1262599	0.1691977	0.2083756	0.2401103	0.2639736	0.2807452	0.2925805	0.3006719	0.3066476	0.3106823	0.3135779	0.3156234	0.3171069	0.3178531	0.3184591	0.3188264	0.3193017	0.3195329	0.3194113	0.3194675	0.3194344	0.3197497	0.31969	0.3195268
24-08-14_ECO2 HALFLIFE	E2		5R	0.0000488	0.0005929	0.0006013	0.0002244	-0.0000503	-0.0002033	-0.0004043	-0.000325	0.0000638	0.00113	0.0034149	0.0077486	0.0157156	0.0294686	0.0518066	0.0838049	0.123442	0.1652313	0.2033438	0.2340463	0.2570893	0.2736715	0.2854069	0.2936779	0.2992749	0.3030048	0.3053108	0.3068101	0.3080679	0.3088111	0.3092404	0.309489	0.309626	0.309626	0.309586	0.3095521	0.309414	0.3090638	0.3087965	0.3087613
24-08-14_ECO2 HALFLIFE	E3		5R	0.0007188	0.0008287	0.000734	0.0002938	-0.0000316	-0.0003427	-0.0005025	-0.0003243	0.0001317	0.0013514	0.0037817	0.0084268	0.0167466	0.0312243	0.0544869	0.087689	0.1286773	0.1716517	0.211097	0.2429252	0.2670367	0.2841529	0.2962599	0.3045663	0.3104965	0.3145981	0.3174927	0.3193604	0.3205276	0.3214442	0.3220021	0.322266	0.3224182	0.3224672	0.3226348	0.322538	0.3225109	0.3223025	0.3222512	0.322215
24-08-14_ECO2 HALFLIFE	E4		5P	0.0000682	0.0006803	0.0008941	0.0006147	0.0002829	-0.0000951	-0.0004431	-0.0005964	-0.0005567	0.0001742	0.001881	0.0054596	0.0121726	0.0242587	0.0448583	0.0767084	0.1197718	0.1695305	0.2191245	0.2620062	0.2956143	0.3193684	0.3358277	0.3470706	0.3548047	0.3599013	0.3629119	0.3643532	0.3651225	0.3655988	0.3659741	0.3662454	0.3660375	0.3660909	0.3657008	0.3656982	0.3652978	0.3654326	0.365038	0.3647038
24-08-14_ECO2 HALFLIFE	E5		5P	0.0010899	0.0014017	0.0013068	0.0006893	0.0001648	-0.0003166	-0.0006259	-0.0007245	-0.0005381	0.0003132	0.0021246	0.0057044	0.0122173	0.0239005	0.0435417	0.0738071	0.1146872	0.1624193	0.2098853	0.2507925	0.2821934	0.3046249	0.3203675	0.3313505	0.3390489	0.3441175	0.3473679	0.3490405	0.3502445	0.3507227	0.351512	0.3517528	0.3522633	0.3523553	0.3524793	0.3523886	0.3521735	0.3521362	0.3521327	0.3523659
24-08-14_ECO2 HALFLIFE	E6		5P	0.00124	0.0011938	0.0010973	0.0006691	0.0002696	-0.0002581	-0.0005986	-0.0007159	-0.0004882	0.0002875	0.0020224	0.005556	0.0122899	0.0244973	0.0451567	0.0769299	0.1197368	0.1698689	0.2198763	0.2631566	0.2962322	0.3196248	0.3357383	0.3466568	0.3544839	0.3596322	0.362884	0.3643089	0.3650549	0.3654567	0.3657361	0.3658358	0.365648	0.3653055	0.3647048	0.3636875	0.3630765	0.3627426	0.3624985	0.3616215
24-08-14_ECO2 HALFLIFE	E7
24-08-14_ECO2 HALFLIFE	E8		7P	-0.0019662	-0.0010237	-0.000087	0.0005018	0.0006139	0.0003737	-0.0000535	-0.0003335	-0.0005351	-0.000122	0.001015	0.0036509	0.0088216	0.0183747	0.0347893	0.0612155	0.0985553	0.1442062	0.1920263	0.2355004	0.2706469	0.2961518	0.3138473	0.3258261	0.3340787	0.3394855	0.3428955	0.3448369	0.3458869	0.3464491	0.3463344	0.3460433	0.345999	0.3458418	0.3457169	0.3449862	0.3446583	0.3441288	0.3436712	0.3432178
24-08-14_ECO2 HALFLIFE	F1		6R	-0.0032278	-0.0005474	0.0007346	0.0007382	0.0003663	0.0000399	-0.0002134	-0.0005036	-0.0004091	-0.0000041	0.0011782	0.0033806	0.0081601	0.0165733	0.0317825	0.0556693	0.0897158	0.1311579	0.1748389	0.21483	0.2471329	0.2708782	0.2875953	0.2991519	0.3072542	0.3127048	0.3163151	0.3186676	0.3201536	0.321178	0.3217988	0.3221726	0.3223913	0.3225245	0.3225679	0.3222655	0.3220661	0.3218025	0.3217607	0.32159
24-08-14_ECO2 HALFLIFE	F2		6R	-0.0010652	0.0000467	0.0006161	0.0005086	0.0003182	-0.0000622	-0.0002335	-0.0004454	-0.0003245	0.0000266	0.0010271	0.0029472	0.0067312	0.0137369	0.026099	0.0456731	0.0734742	0.1074674	0.1432714	0.1761162	0.2029161	0.2229769	0.2373434	0.2473216	0.2543526	0.259216	0.2625849	0.2648305	0.2665123	0.2677242	0.2688451	0.2693492	0.2698525	0.2700311	0.2703904	0.2703655	0.2704868	0.2705505	0.2707077	0.2706745
24-08-14_ECO2 HALFLIFE	F3		6R	-0.0009995	0.0001685	0.0006556	0.0004154	0.00019	-0.0000777	-0.0002241	-0.0004066	-0.0003399	0.0000766	0.0012581	0.0036764	0.0082876	0.0165753	0.0312985	0.0546521	0.087869	0.128202	0.1706849	0.2092041	0.240614	0.2639651	0.2807509	0.2925373	0.3005709	0.3062339	0.3100281	0.3130755	0.3149865	0.3161292	0.3167626	0.3170244	0.3176768	0.3181547	0.3188795	0.3190001	0.3190193	0.3188648	0.318712	0.3185423
24-08-14_ECO2 HALFLIFE	F4		6P	-0.0016356	0.0001372	0.000944	0.0006739	0.0003583	-0.0000758	-0.0003741	-0.0005818	-0.0004222	0.00009	0.0013637	0.0039308	0.0091184	0.0188049	0.0357849	0.0630178	0.1021461	0.1503699	0.2018241	0.2489297	0.2874796	0.3154778	0.3349628	0.348206	0.3570754	0.3627791	0.3660227	0.3682168	0.3694676	0.3701173	0.3702632	0.3701533	0.3697468	0.3693035	0.3690327	0.3686203	0.3682542	0.3676321	0.3671247	0.3663542
24-08-14_ECO2 HALFLIFE	F5		6P	0.0004317	0.0012114	0.0014305	0.0012323	0.0006555	0.0000745	-0.0004465	-0.0008372	-0.0009829	-0.0006633	0.000382	0.0029022	0.0078657	0.0170967	0.0333258	0.0592966	0.0964276	0.1422546	0.1909844	0.2358124	0.2723344	0.2990655	0.3176977	0.3302155	0.3387659	0.3441287	0.3473473	0.3494443	0.3507479	0.3514771	0.3516798	0.35176	0.3519401	0.3519697	0.351982	0.3517596	0.3513583	0.3508857	0.3504528	0.3501747
24-08-14_ECO2 HALFLIFE	F6		6P	-0.0004304	0.0011403	0.0016833	0.0011452	0.0005365	-0.0000109	-0.0004483	-0.0007918	-0.0009625	-0.00065	0.0003932	0.0028666	0.0078946	0.0173167	0.0340748	0.0609481	0.0994057	0.1467111	0.1971845	0.2432432	0.2802238	0.3068866	0.3254902	0.3381793	0.3465656	0.3518247	0.3551076	0.3572431	0.3582703	0.358479	0.3583749	0.3582554	0.3581194	0.3577623	0.3575099	0.357033	0.356306	0.3557479	0.3552164	0.3547059
24-08-14_ECO2 HALFLIFE	F7
24-08-14_ECO2 HALFLIFE	F8		7P	-0.0013777	0.0005238	0.0014512	0.0014009	0.0008089	0.0002293	-0.0003654	-0.0008639	-0.0010403	-0.0008034	0.0003679	0.0027783	0.0078845	0.0175419	0.0346322	0.0620082	0.1006774	0.1480633	0.197615	0.2424263	0.2780245	0.3039068	0.321519	0.3334838	0.3409565	0.3459941	0.349128	0.3514589	0.3525948	0.3527319	0.3523886	0.3517174	0.3514498	0.3508388	0.3505515	0.3496846	0.3491084	0.3481112	0.347087	0.3458218

## Sheet: Results
Study Name	New Study
Study Type	Relative Quantification
ROX Normalization	Disabled
Experiment Name	Plate Type	Run Start	Run Finish
24-08-14_ECO2 HALFLIFE		8/14/2024 3:08 PM	8/14/2024 4:06 PM
RQ Analysis Method	Singleplex
RQ Algorithm	ΔΔCq
Reference Assay
Reference Sample
Assay Name	PCR Efficiency %	Error %
1R	100	0
2R	100	0
3R	100	0
4R	100	0
5R	100	0
6R	100	0
7R	100	0
1P	100	0
2P	100	0
3P	100	0
4P	100	0
5P	100	0
6P	100	0
7P	100	0
Experiment	Well	Exclude	Plate Control	Sample Name	Assay Name	Assay Role	Cq	Cq Mean	Cq Std. Dev.	ΔCq	ΔCq Mean	ΔCq Std. Dev.	ΔΔCq	RQ	Threshold Setting	Cq Threshold	RQ Lower Bound	RQ Upper Bound	Baseline Setting	Baseline Start	Baseline End	Tm1	Tm2	Tm3	Additional Information
24-08-14_ECO2 HALFLIFE	A1				1R	Unknown	11.04371055	11.05359151	0.011975961						Auto	0.021			Auto	3	8	79.6	65.8
24-08-14_ECO2 HALFLIFE	A2				1R	Unknown	11.06691046	11.05359151	0.011975961						Auto	0.021			Auto	3	8	79.6
24-08-14_ECO2 HALFLIFE	A3				1R	Unknown	11.05015353	11.05359151	0.011975961						Auto	0.021			Auto	3	8	79.6
24-08-14_ECO2 HALFLIFE	A4				1P	Unknown	12.93424828	12.9798836	0.039536846						Auto	0.026			Auto	3	10	82.9
24-08-14_ECO2 HALFLIFE	A5				1P	Unknown	13.00159437	12.9798836	0.039536846						Auto	0.026			Auto	3	10	82.9	60.1
24-08-14_ECO2 HALFLIFE	A6				1P	Unknown	13.00380815	12.9798836	0.039536846						Auto	0.026			Auto	3	10	82.9	76.3
24-08-14_ECO2 HALFLIFE	A7
24-08-14_ECO2 HALFLIFE	A8				7R	Unknown	15.05857695	14.98588334	0.07001247						Auto	0.03			Auto	3	12	79.6
24-08-14_ECO2 HALFLIFE	B1				2R	Unknown	11.80150524	11.91447652	0.113954755						Auto	0.023			Auto	3	9	79.6
24-08-14_ECO2 HALFLIFE	B2				2R	Unknown	12.02938992	11.91447652	0.113954755						Auto	0.023			Auto	3	9	79.6
24-08-14_ECO2 HALFLIFE	B3				2R	Unknown	11.9125344	11.91447652	0.113954755						Auto	0.023			Auto	3	9	79.6	59.2	70.3
24-08-14_ECO2 HALFLIFE	B4				2P	Unknown	13.98110272	14.03031007	0.08435616						Auto	0.028			Auto	3	11	82.9
24-08-14_ECO2 HALFLIFE	B5				2P	Unknown	14.12771443	14.03031007	0.08435616						Auto	0.028			Auto	3	11	82.9
24-08-14_ECO2 HALFLIFE	B6				2P	Unknown	13.98211307	14.03031007	0.08435616						Auto	0.028			Auto	3	11	82.6
24-08-14_ECO2 HALFLIFE	B7
24-08-14_ECO2 HALFLIFE	B8				7R	Unknown	14.98017108	14.98588334	0.07001247						Auto	0.03			Auto	3	11	79.6
24-08-14_ECO2 HALFLIFE	C1				3R	Unknown	12.9768667	12.98902886	0.012692416						Auto	0.032			Auto	3	9	79.6
24-08-14_ECO2 HALFLIFE	C2				3R	Unknown	13.00219223	12.98902886	0.012692416						Auto	0.032			Auto	3	9	79.6
24-08-14_ECO2 HALFLIFE	C3				3R	Unknown	12.98802766	12.98902886	0.012692416						Auto	0.032			Auto	3	9	79.6	82.9
24-08-14_ECO2 HALFLIFE	C4				3P	Unknown	14.97664123	15.00829505	0.06149673						Auto	0.042			Auto	3	11	82.6	76
24-08-14_ECO2 HALFLIFE	C5				3P	Unknown	14.96907313	15.00829505	0.06149673						Auto	0.042			Auto	3	11	82.6
24-08-14_ECO2 HALFLIFE	C6				3P	Unknown	15.0791708	15.00829505	0.06149673						Auto	0.042			Auto	3	11	82.6
24-08-14_ECO2 HALFLIFE	C7
24-08-14_ECO2 HALFLIFE	C8				7R	Unknown	14.91890199	14.98588334	0.07001247						Auto	0.03			Auto	3	11	79.6
24-08-14_ECO2 HALFLIFE	D1				4R	Unknown	12.93889427	12.94391312	0.017443244						Auto	0.03			Auto	3	9	79.6	60.4	69.1
24-08-14_ECO2 HALFLIFE	D2				4R	Unknown	12.96331559	12.94391312	0.017443244						Auto	0.03			Auto	3	9	79.6
24-08-14_ECO2 HALFLIFE	D3				4R	Unknown	12.92952949	12.94391312	0.017443244						Auto	0.03			Auto	3	9	79.6	82.9
24-08-14_ECO2 HALFLIFE	D4				4P	Unknown	14.09699088	13.97060889	0.12659306						Auto	0.028			Auto	3	11	82.6
24-08-14_ECO2 HALFLIFE	D5				4P	Unknown	13.97102998	13.97060889	0.12659306						Auto	0.028			Auto	3	11	82.6
24-08-14_ECO2 HALFLIFE	D6				4P	Unknown	13.84380581	13.97060889	0.12659306						Auto	0.028			Auto	3	11	82.6	59.8
24-08-14_ECO2 HALFLIFE	D7
24-08-14_ECO2 HALFLIFE	D8				7P	Unknown	14.89869598	14.97336788	0.064725354						Auto	0.035			Auto	3	11	82.6	60.4
24-08-14_ECO2 HALFLIFE	E1				5R	Unknown	13.99094162	13.97672211	0.055560329						Auto	0.03			Auto	3	10	79.6
24-08-14_ECO2 HALFLIFE	E2				5R	Unknown	14.0237908	13.97672211	0.055560329						Auto	0.03			Auto	3	10	79.6
24-08-14_ECO2 HALFLIFE	E3				5R	Unknown	13.91543391	13.97672211	0.055560329						Auto	0.03			Auto	3	10	79.6
24-08-14_ECO2 HALFLIFE	E4				5P	Unknown	14.95833368	14.97249578	0.037622515						Auto	0.044			Auto	3	11	82.9	85.9	72.4
24-08-14_ECO2 HALFLIFE	E5				5P	Unknown	15.01514408	14.97249578	0.037622515						Auto	0.044			Auto	3	11	82.9
24-08-14_ECO2 HALFLIFE	E6				5P	Unknown	14.94400957	14.97249578	0.037622515						Auto	0.044			Auto	3	11	82.9
24-08-14_ECO2 HALFLIFE	E7
24-08-14_ECO2 HALFLIFE	E8				7P	Unknown	15.00797405	14.97336788	0.064725354						Auto	0.035			Auto	3	11	82.9
24-08-14_ECO2 HALFLIFE	F1				6R	Unknown	14.94855163	15.05955414	0.165996233						Auto	0.031			Auto	3	11	79.6
24-08-14_ECO2 HALFLIFE	F2				6R	Unknown	15.25038308	15.05955414	0.165996233						Auto	0.031			Auto	3	11	79.6
24-08-14_ECO2 HALFLIFE	F3				6R	Unknown	14.97972772	15.05955414	0.165996233						Auto	0.031			Auto	3	11	79.6	82.9	60.4
24-08-14_ECO2 HALFLIFE	F4				6P	Unknown	14.8359894	14.91725908	0.07374962						Auto	0.033			Auto	3	11	82.9	75.4
24-08-14_ECO2 HALFLIFE	F5				6P	Unknown	14.97992653	14.91725908	0.07374962						Auto	0.033			Auto	3	12	82.9	71.8
24-08-14_ECO2 HALFLIFE	F6				6P	Unknown	14.93586132	14.91725908	0.07374962						Auto	0.033			Auto	3	12	82.9	69.4	75.7
24-08-14_ECO2 HALFLIFE	F7
24-08-14_ECO2 HALFLIFE	F8				7P	Unknown	15.01343361	14.97336788	0.064725354						Auto	0.035			Auto	3	12	82.9	75.4

## Sheet: Sheet4
			Assay Name	Assay Role	Cq	Cq Mean	Cq Std. Dev.
			1R	Unknown	11.80150524	11.91447652	0.113954755			-2.179597481	4.530271396
			1R	Unknown	12.02938992	11.91447652	0.113954755			-2.098324509	4.282117873
			1R	Unknown	11.9125344	11.91447652	0.113954755			-2.069578677	4.197640681
			1P	Unknown	13.98110272	14.03031007	0.08435616				4.33667665
			1P	Unknown	14.12771443	14.03031007	0.08435616
			1P	Unknown	13.98211307	14.03031007	0.08435616
			2R	Unknown	11.04371055	11.05359151	0.011975961			-1.890537726	3.707733949
			2R	Unknown	11.06691046	11.05359151	0.011975961			-1.934683919	3.822943608
			2R	Unknown	11.05015353	11.05359151	0.011975961			-1.953654622	3.873545329
			2P	Unknown	12.93424828	12.9798836	0.039536846				3.801407629
			2P	Unknown	13.00159437	12.9798836	0.039536846
			2P	Unknown	13.00380815	12.9798836	0.039536846
			3R	Unknown	12.9768667	12.98902886	0.012692416			-1.999774537	3.999374934
			3R	Unknown	13.00219223	12.98902886	0.012692416			-1.966880899	3.909220328
			3R	Unknown	12.98802766	12.98902886	0.012692416			-2.091143139	4.26085554
			3P	Unknown	14.97664123	15.00829505	0.06149673				4.0564836
			3P	Unknown	14.96907313	15.00829505	0.06149673
			3P	Unknown	15.0791708	15.00829505	0.06149673
			4R	Unknown	12.93889427	12.94391312	0.017443244			-1.158096616	2.231628089
			4R	Unknown	12.96331559	12.94391312	0.017443244			-1.007714385	2.010723052
			4R	Unknown	12.92952949	12.94391312	0.017443244			-0.914276318	1.884623473
			4P	Unknown	14.09699088	13.97060889	0.12659306				2.042324872
			4P	Unknown	13.97102998	13.97060889	0.12659306
			4P	Unknown	13.84380581	13.97060889	0.12659306
			5R	Unknown	13.99094162	13.97672211	0.055560329			-0.967392055	1.955302817
			5R	Unknown	14.0237908	13.97672211	0.055560329			-0.991353277	1.988048947
			5R	Unknown	13.91543391	13.97672211	0.055560329			-1.028575657	2.040009198
			5P	Unknown	14.95833368	14.97249578	0.037622515				1.994453654
			5P	Unknown	15.01514408	14.97249578	0.037622515
			5P	Unknown	14.94400957	14.97249578	0.037622515
			6R	Unknown	14.94855163	15.05955414	0.165996233			0.112562229	0.9249439
			6R	Unknown	15.25038308	15.05955414	0.165996233			0.270456554	0.829057142
			6R	Unknown	14.97972772	15.05955414	0.165996233			0.043866403	0.970051735
			6P	Unknown	14.8359894	14.91725908	0.07374962				0.908017592
			6P	Unknown	14.97992653	14.91725908	0.07374962
			6P	Unknown	14.93586132	14.91725908	0.07374962
			7R	Unknown	15.05857695	14.98588334	0.07001247			0.159880973	0.895098917
			7R	Unknown	14.98017108	14.98588334	0.07001247			-0.027802969	1.019458445
			7R	Unknown	14.91890199	14.98588334	0.07001247			-0.09453162	1.067718711
			7P	Unknown	14.89869598	14.97336788	0.064725354				0.994092024
			7P	Unknown	15.00797405	14.97336788	0.064725354
			7P	Unknown	15.01343361	14.97336788	0.064725354
