# Supplementary material for: Intracellular expression of a fluorogenic DNA aptamer using retron Eco2
Source: eLife. 2026 Mar 3;13:RP99554. doi: 10.7554/eLife.99554 (PMC12956279; doi:10.7554/eLife.99554)
Supplement: Figure 2—figure supplement 1—source data 1. [file elife-99554-fig2-figsupp1-data1.zip › Figure 2 -figure supplement 1 - source data 1/Figure 2–figure supplement 1–source data 1.4.ods]

## Sheet: Component_Data
Study Name	New Study
Study Type	Relative Quantification
ROX Normalization	Disabled
Experiment Name	Plate Type	Run Start	Run Finish
24-08-15-ECO2-HALFLIFE		8/15/2024 3:08 PM	8/15/2024 4:06 PM
Experiment	Well	Exclude	Reporter	Cycle 1	Cycle 2	Cycle 3	Cycle 4	Cycle 5	Cycle 6	Cycle 7	Cycle 8	Cycle 9	Cycle 10	Cycle 11	Cycle 12	Cycle 13	Cycle 14	Cycle 15	Cycle 16	Cycle 17	Cycle 18	Cycle 19	Cycle 20	Cycle 21	Cycle 22	Cycle 23	Cycle 24	Cycle 25	Cycle 26	Cycle 27	Cycle 28	Cycle 29	Cycle 30	Cycle 31	Cycle 32	Cycle 33	Cycle 34	Cycle 35	Cycle 36	Cycle 37	Cycle 38	Cycle 39	Cycle 40
24-08-15-ECO2-HALFLIFE	A1		Green	0.0727302	0.0749877	0.0750108	0.0753777	0.0753441	0.075835	0.0765689	0.0787603	0.0825103	0.0897467	0.103557	0.1264038	0.1602733	0.2047814	0.2513638	0.2926141	0.3235919	0.3455272	0.360113	0.3710757	0.379261	0.384354	0.3878532	0.3910275	0.3931665	0.3946266	0.3958807	0.3967512	0.3968243	0.39695	0.3974163	0.3973669	0.3970085	0.397198	0.3974911	0.3975477	0.3977743	0.3979302	0.3974423	0.3975209
24-08-15-ECO2-HALFLIFE	A2		Green	0.0578874	0.0596418	0.0601266	0.0603814	0.060412	0.0612363	0.0622052	0.0643125	0.0683558	0.0759634	0.0893517	0.112703	0.1478114	0.192972	0.2416381	0.2838848	0.3178589	0.3400865	0.3550352	0.3659506	0.3737447	0.3793579	0.3832544	0.3849312	0.3870293	0.3889565	0.3894105	0.3902192	0.3904696	0.390103	0.3903008	0.3906405	0.391136	0.3912931	0.3908882	0.3911759	0.3910592	0.3917294	0.3912049	0.3905339
24-08-15-ECO2-HALFLIFE	A3		Green	0.0754664	0.0769499	0.0769543	0.0768454	0.0769183	0.0773623	0.0779699	0.0803286	0.0842606	0.0915464	0.1053985	0.1282913	0.1631005	0.2079178	0.2570754	0.3016303	0.3356302	0.3576222	0.3725022	0.3827625	0.390213	0.3957514	0.3987735	0.4012821	0.4025469	0.4040939	0.4043677	0.4061398	0.4060065	0.4064372	0.405991	0.4065933	0.4063581	0.4067373	0.4065424	0.4068135	0.4065971	0.4057103	0.4060771	0.4056753
24-08-15-ECO2-HALFLIFE	A4		Green	0.0662243	0.0682381	0.0699222	0.0702934	0.0703788	0.0705792	0.0707352	0.0716243	0.0732569	0.0768828	0.0831761	0.0953047	0.1157854	0.1486761	0.194171	0.2464376	0.2983003	0.3384379	0.3665296	0.3855977	0.3994422	0.40787	0.4140232	0.4175673	0.4198238	0.4213544	0.422154	0.4230925	0.4231839	0.4224275	0.4229605	0.4229211	0.4235833	0.4244168	0.4233866	0.4234074	0.4243094	0.4241854	0.4245075	0.4249909
24-08-15-ECO2-HALFLIFE	A5		Green	0.0671567	0.0682231	0.0684119	0.0681756	0.0679988	0.0682208	0.0680563	0.0689587	0.0705012	0.0738837	0.0800941	0.0915376	0.111663	0.1432898	0.1900902	0.245168	0.2980636	0.3372836	0.3643193	0.3820694	0.3961854	0.4040946	0.4097968	0.4127124	0.4155971	0.4163049	0.4176204	0.4183711	0.4174642	0.4173658	0.4170422	0.4179985	0.4171296	0.417326	0.4171603	0.4165358	0.4179459	0.4177107	0.417834	0.4169137
24-08-15-ECO2-HALFLIFE	A6		Green	0.0702061	0.0714445	0.0714898	0.071149	0.0710979	0.071198	0.0714347	0.0722197	0.0740503	0.0772116	0.083519	0.0952486	0.1155749	0.1476642	0.1932754	0.2488211	0.3019713	0.3428838	0.3697457	0.387992	0.4019889	0.410471	0.4177149	0.4202704	0.4222663	0.4235573	0.4240795	0.4250101	0.4257067	0.4243531	0.4239214	0.424192	0.4230798	0.4237757	0.4238732	0.4225331	0.423019	0.4220266	0.4214888	0.4223071
24-08-15-ECO2-HALFLIFE	A7
24-08-15-ECO2-HALFLIFE	A8		Green	0.0571793	0.0591634	0.0590312	0.0588139	0.0584978	0.0585134	0.0584251	0.0584806	0.058465	0.0582014	0.0584596	0.0583624	0.0583277	0.0584821	0.0580362	0.0579252	0.0581667	0.0576824	0.0576695	0.0582867	0.0600303	0.063089	0.0694008	0.0803351	0.0993942	0.1279794	0.1672746	0.2126986	0.2560743	0.2910197	0.3151257	0.3310815	0.3402805	0.3472912	0.3505924	0.3527166	0.3541438	0.3555577	0.3560102	0.3556917
24-08-15-ECO2-HALFLIFE	B1		Green	0.0708041	0.0722921	0.0725831	0.0726548	0.0732142	0.0737189	0.0741622	0.075092	0.0776329	0.0822624	0.0903057	0.1051794	0.1289391	0.1650806	0.2105124	0.2584077	0.2995737	0.3304027	0.3520447	0.3670604	0.3783268	0.3864167	0.3917895	0.3956664	0.3986855	0.4005749	0.4022186	0.4033366	0.4037182	0.4048024	0.4050912	0.4058192	0.4057873	0.4063862	0.4069412	0.4065899	0.4072196	0.4074261	0.4074713	0.4081563
24-08-15-ECO2-HALFLIFE	B2		Green	0.0635904	0.0640406	0.0641103	0.0639317	0.0641143	0.0645272	0.0647517	0.0660234	0.0680518	0.0719195	0.0794529	0.0922215	0.1136116	0.1456899	0.1867827	0.2296481	0.2673173	0.2960768	0.3159301	0.3301533	0.3395401	0.3472348	0.352016	0.3550494	0.3584051	0.3594711	0.3607235	0.3620763	0.3621973	0.3628987	0.363651	0.364053	0.3633195	0.3641249	0.3643098	0.3638835	0.3641924	0.365158	0.3647815	0.364823
24-08-15-ECO2-HALFLIFE	B3		Green	0.0647399	0.0649225	0.0652074	0.0650916	0.0654262	0.0655205	0.0659718	0.0672134	0.0694247	0.0736757	0.081337	0.0953053	0.11806	0.1522109	0.1957404	0.2404993	0.280465	0.3106741	0.3308338	0.3446371	0.3548743	0.3628832	0.3672064	0.3703113	0.3734195	0.3746727	0.377096	0.3776692	0.37779	0.3780664	0.3790388	0.3790434	0.3785813	0.3798044	0.3793788	0.3798135	0.3796065	0.3800711	0.3814165	0.3804762
24-08-15-ECO2-HALFLIFE	B4		Green	0.0593963	0.0612393	0.0626135	0.0626933	0.0626153	0.0629909	0.0628362	0.0631698	0.0635982	0.0651357	0.0680834	0.0735928	0.0828981	0.1002029	0.1277915	0.1683518	0.219127	0.2689433	0.3137072	0.3469616	0.3697985	0.3865765	0.3969766	0.4046487	0.4092295	0.411248	0.4133511	0.4145893	0.4151955	0.4154839	0.4157212	0.4163018	0.4162206	0.4163615	0.4167884	0.4167639	0.4169072	0.4175875	0.4173476	0.4172301
24-08-15-ECO2-HALFLIFE	B5		Green	0.0655855	0.0661258	0.0662682	0.066117	0.0660658	0.066182	0.0659481	0.0659376	0.0666654	0.0680987	0.0707013	0.0761298	0.0855965	0.1028644	0.1301151	0.1705224	0.2199539	0.2738452	0.3175371	0.3493596	0.3717449	0.3866609	0.397076	0.4038646	0.4075879	0.4097794	0.4105608	0.4114166	0.4108422	0.4111736	0.4113221	0.4107831	0.410873	0.410008	0.4104245	0.4093612	0.4090647	0.4091298	0.409102	0.4082726
24-08-15-ECO2-HALFLIFE	B6		Green	0.0674323	0.0680317	0.0683987	0.0681758	0.0683781	0.0682557	0.068114	0.068572	0.0692332	0.0706805	0.0732601	0.0788788	0.0885803	0.1059331	0.1344547	0.1756282	0.2264908	0.2765812	0.3199313	0.3529141	0.3755306	0.390713	0.4013132	0.4080934	0.4121763	0.414136	0.4157873	0.4165833	0.4161401	0.4163672	0.4161802	0.4160069	0.4157139	0.4160721	0.4161906	0.4156424	0.4162015	0.416001	0.4152717	0.4150648
24-08-15-ECO2-HALFLIFE	B7
24-08-15-ECO2-HALFLIFE	B8		Green	0.05604	0.0578874	0.0578671	0.0574555	0.0574336	0.0570975	0.0569589	0.0567399	0.0568001	0.0566432	0.0563669	0.0563518	0.0562883	0.0565106	0.0561447	0.0564925	0.0566733	0.0563472	0.0561358	0.0566685	0.0583178	0.0615281	0.0670976	0.076516	0.0947733	0.1215106	0.1589481	0.2036946	0.2462394	0.2804371	0.30468	0.3206889	0.3307673	0.3368853	0.3406404	0.3433538	0.3440035	0.3460245	0.3460779	0.3468029
24-08-15-ECO2-HALFLIFE	C1		Green	0.0648816	0.0669496	0.067364	0.0674562	0.0676201	0.0679214	0.0683654	0.06967	0.0713378	0.0752168	0.0820636	0.093449	0.1138268	0.1455632	0.1877366	0.2346079	0.2767738	0.3087938	0.3320153	0.3483354	0.3593478	0.3675407	0.3728094	0.3760827	0.3791309	0.380757	0.3824306	0.3833447	0.3839136	0.384706	0.3844904	0.3848216	0.3848467	0.3859285	0.3858505	0.3855652	0.3862196	0.3861612	0.3860133	0.3856778
24-08-15-ECO2-HALFLIFE	C2		Green	0.0649529	0.0658591	0.0659008	0.0661134	0.0660317	0.0663576	0.0667194	0.0679109	0.069669	0.0731277	0.079626	0.0914675	0.1113321	0.1429645	0.1851932	0.2315692	0.2738949	0.3059763	0.3291841	0.3453486	0.3564825	0.3647883	0.3701248	0.3734248	0.3763872	0.3783427	0.3799558	0.3803884	0.3811339	0.3814292	0.3830716	0.38305	0.3829803	0.3830328	0.3831354	0.3830553	0.3835258	0.3836575	0.383775	0.3833006
24-08-15-ECO2-HALFLIFE	C3		Green	0.0708691	0.070268	0.0705381	0.070774	0.0705034	0.0706201	0.0711286	0.0721033	0.0741925	0.0779786	0.0850941	0.0972397	0.1181807	0.1511137	0.1948436	0.243581	0.2871624	0.3201978	0.3438833	0.360961	0.3716904	0.3801341	0.3853659	0.389342	0.3922996	0.3935392	0.394978	0.395583	0.3958702	0.396811	0.3971897	0.3975704	0.396685	0.396673	0.3966915	0.3963237	0.3965791	0.3963645	0.3959381	0.3959412
24-08-15-ECO2-HALFLIFE	C4		Green	0.0597619	0.0609895	0.0618506	0.062384	0.0625012	0.0629485	0.0629625	0.0636153	0.0643616	0.0658301	0.0691646	0.0744485	0.0841011	0.1017446	0.130155	0.172203	0.2238809	0.2777022	0.3239782	0.3574034	0.3808378	0.3973871	0.4080724	0.4148596	0.4199813	0.4222327	0.4240889	0.4245852	0.4253764	0.4254078	0.4257579	0.4258111	0.4253781	0.4266394	0.4254561	0.424506	0.4254495	0.4255032	0.4252839	0.425562
24-08-15-ECO2-HALFLIFE	C5		Green	0.0681795	0.0689733	0.0695412	0.069418	0.0688956	0.0693497	0.0692577	0.0694465	0.0698436	0.0715137	0.0746198	0.0797868	0.0894955	0.1071467	0.135819	0.1768768	0.2284267	0.2816434	0.3272905	0.3624466	0.3848762	0.4011364	0.4111926	0.4178924	0.4223029	0.4237914	0.4259095	0.4274953	0.4270723	0.4270749	0.4265904	0.4264699	0.4259322	0.4256693	0.4257548	0.4252717	0.4259025	0.4247868	0.4254013	0.4253424
24-08-15-ECO2-HALFLIFE	C6		Green	0.0620882	0.0620218	0.0620803	0.0620551	0.0615716	0.0615038	0.0614469	0.0617162	0.0621264	0.0635124	0.0661192	0.07092	0.0800793	0.0964613	0.1230711	0.1618769	0.2118063	0.2642483	0.3063154	0.3370668	0.3579046	0.3730911	0.383053	0.3890417	0.3934354	0.3953133	0.3970366	0.3977313	0.3981344	0.3977797	0.3982336	0.3989906	0.3983307	0.3989265	0.398464	0.3977858	0.3986081	0.3981725	0.397907	0.3980941
24-08-15-ECO2-HALFLIFE	C7
24-08-15-ECO2-HALFLIFE	C8		Green	0.0523663	0.0540258	0.0541828	0.0542863	0.0540448	0.0542039	0.054183	0.0541307	0.0539323	0.0539004	0.0540787	0.0540001	0.0538392	0.0539393	0.0540878	0.0542938	0.0546208	0.054131	0.053939	0.0548643	0.0561842	0.0596754	0.065556	0.0756419	0.0939526	0.1218138	0.1595934	0.2030855	0.2457428	0.2801191	0.3047039	0.3211206	0.3310066	0.337965	0.3421278	0.3441203	0.3467258	0.3473207	0.3475716	0.3482414
24-08-15-ECO2-HALFLIFE	D1		Green	0.0633372	0.0657343	0.065632	0.0656739	0.0660396	0.0664336	0.0668381	0.0677214	0.069104	0.0721651	0.0776844	0.0875948	0.1051746	0.1335443	0.1745584	0.2243436	0.2728966	0.3125278	0.3417988	0.3622004	0.3758396	0.3863058	0.3928043	0.3974123	0.4007602	0.4029167	0.4052941	0.4057184	0.4062624	0.4063271	0.4077378	0.4075619	0.4080311	0.4079419	0.4075127	0.4083359	0.4080003	0.4081248	0.4080417	0.4075584
24-08-15-ECO2-HALFLIFE	D2		Green	0.0638288	0.0646605	0.0649592	0.0649694	0.0648262	0.0651018	0.065595	0.0662875	0.0672807	0.0702475	0.0756808	0.0845049	0.1006815	0.1274553	0.1657263	0.211754	0.2582242	0.2953503	0.3240441	0.34348	0.3568974	0.3665614	0.373188	0.377319	0.3811326	0.383328	0.3849799	0.3862605	0.3865412	0.3871553	0.3885949	0.3880475	0.3883517	0.389049	0.3891087	0.388509	0.3896886	0.3899436	0.390072	0.3900283
24-08-15-ECO2-HALFLIFE	D3		Green	0.0607154	0.0615848	0.0614292	0.0614204	0.0613299	0.0615529	0.0613207	0.0625101	0.0634192	0.0664769	0.0717103	0.0806905	0.0971999	0.1236097	0.162083	0.2077287	0.2535177	0.2900213	0.3177578	0.3372821	0.3504782	0.3595558	0.3662165	0.3702604	0.3742492	0.3767384	0.3769865	0.3786387	0.3790529	0.3794933	0.3796976	0.3796281	0.3795243	0.3808303	0.3803127	0.3802182	0.3801759	0.3808591	0.3805727	0.3803402
24-08-15-ECO2-HALFLIFE	D4		Green	0.064078	0.0643692	0.064261	0.0642607	0.0642517	0.0643991	0.064466	0.0648549	0.0657924	0.0674806	0.0709198	0.0770311	0.0889566	0.1090356	0.1413443	0.1874646	0.2418756	0.298133	0.3427895	0.3747643	0.3946611	0.4092904	0.4182592	0.4242677	0.428227	0.4303027	0.431171	0.4314316	0.4318633	0.4315787	0.4322141	0.4323151	0.4315091	0.4317154	0.4314246	0.4304292	0.4304401	0.4306939	0.4297583	0.4299544
24-08-15-ECO2-HALFLIFE	D5		Green	0.0645904	0.0644162	0.0642269	0.0640294	0.0636679	0.0631966	0.0628546	0.0632342	0.0637387	0.0651779	0.0686883	0.0743648	0.0853253	0.1045411	0.1352555	0.1793701	0.231663	0.2838469	0.3251089	0.3538062	0.3729905	0.3867915	0.396408	0.401095	0.4050764	0.4067367	0.4083841	0.4082977	0.4092069	0.4078148	0.4088812	0.4085083	0.4082292	0.4078315	0.4074775	0.4075298	0.4066512	0.4067058	0.4061791	0.406047
24-08-15-ECO2-HALFLIFE	D6		Green	0.0613068	0.061804	0.061664	0.061482	0.0613202	0.0608032	0.060682	0.060989	0.0617595	0.0634803	0.0666953	0.0726453	0.0841801	0.1039283	0.1354131	0.1799354	0.2332515	0.2859921	0.3276923	0.356599	0.3764124	0.3900446	0.3997507	0.4049272	0.408652	0.4109744	0.4126529	0.4126941	0.412613	0.4126347	0.413152	0.4127372	0.4125753	0.4125272	0.4127045	0.4120113	0.4123199	0.4121168	0.4122105	0.4112318
24-08-15-ECO2-HALFLIFE	D7
24-08-15-ECO2-HALFLIFE	D8		Green	0.0611671	0.061867	0.0621036	0.0619261	0.0619522	0.061875	0.0616014	0.0618419	0.0618805	0.0626108	0.0642827	0.0670273	0.0723972	0.0826351	0.1004929	0.1295405	0.1707375	0.221791	0.2717786	0.3125218	0.3406672	0.3609681	0.3752958	0.3840015	0.3912287	0.3949875	0.3973756	0.3991259	0.4000343	0.4005121	0.4010731	0.4014696	0.4016613	0.4023469	0.4024682	0.402132	0.4023371	0.4036035	0.4031216	0.4032323
24-08-15-ECO2-HALFLIFE	E1		Green	0.0577455	0.0590343	0.0592814	0.0590517	0.0596251	0.0597111	0.0598763	0.0601416	0.0602025	0.0616978	0.0637947	0.0678997	0.0747115	0.0878404	0.1098465	0.1434294	0.1867528	0.2324102	0.273537	0.3045351	0.3262998	0.3422251	0.3529466	0.3604699	0.3651721	0.368872	0.3714088	0.3734805	0.3741028	0.3748823	0.3753591	0.3761048	0.3764825	0.3770979	0.3773596	0.3772049	0.3774086	0.3778723	0.3780492	0.377521
24-08-15-ECO2-HALFLIFE	E2		Green	0.0631355	0.0630702	0.0631188	0.0627813	0.0629089	0.0629905	0.0625738	0.0629037	0.0629608	0.0643945	0.0666298	0.0701004	0.0771939	0.0897381	0.1111985	0.1441819	0.1863505	0.2310062	0.2705189	0.3010281	0.3223882	0.3378154	0.3479372	0.35494	0.360343	0.3633878	0.3653808	0.3675539	0.3676274	0.3689571	0.3697605	0.3699309	0.3696126	0.370116	0.3700676	0.3702263	0.3698233	0.3703388	0.3697184	0.3692283
24-08-15-ECO2-HALFLIFE	E3		Green	0.0656233	0.0650893	0.0647675	0.0641902	0.0644369	0.0641613	0.0645339	0.0646093	0.065215	0.0661626	0.0687398	0.0727871	0.080348	0.0941235	0.117725	0.1531342	0.1983665	0.2460485	0.287872	0.3209198	0.3439249	0.3600426	0.3711344	0.3786583	0.3837715	0.3874684	0.3902828	0.3917372	0.3925429	0.3930114	0.3943194	0.3947963	0.3938352	0.3950935	0.3950172	0.3943177	0.3945705	0.3951803	0.3951931	0.3951667
24-08-15-ECO2-HALFLIFE	E4		Green	0.062737	0.0629036	0.0629008	0.0627438	0.0628181	0.0627461	0.0629047	0.063291	0.0632525	0.064278	0.0661069	0.0693521	0.0753362	0.0863641	0.1057273	0.1367569	0.1811297	0.2329214	0.2839447	0.3276631	0.3585745	0.3805101	0.3954414	0.4056821	0.412247	0.4165636	0.4187485	0.4203934	0.4204265	0.4212363	0.4217015	0.4218478	0.4215991	0.422269	0.4217217	0.4222029	0.4221118	0.4220149	0.422368	0.4223516
24-08-15-ECO2-HALFLIFE	E5		Green	0.0620253	0.0616607	0.0616511	0.0611814	0.0608996	0.0605241	0.060434	0.0606464	0.0606041	0.0615713	0.0634059	0.0661962	0.0717133	0.0824825	0.1005948	0.1304274	0.1728982	0.2229494	0.2746183	0.3164053	0.34703	0.3686275	0.3825702	0.3919924	0.3984078	0.4022882	0.4046675	0.4062728	0.4063866	0.4067721	0.4076627	0.4078282	0.4070957	0.4078282	0.4075338	0.408337	0.4077254	0.4079206	0.4077459	0.4081463
24-08-15-ECO2-HALFLIFE	E6		Green	0.0593636	0.0596586	0.0596268	0.0592396	0.05917	0.0589913	0.0586978	0.0590273	0.0592312	0.0602303	0.0621895	0.0650932	0.0711278	0.082377	0.1019361	0.1338228	0.1781453	0.2301735	0.2837093	0.3266765	0.3576751	0.3792078	0.3941007	0.4037496	0.4100791	0.4137238	0.4159557	0.4165687	0.4178992	0.4173386	0.4181035	0.4174519	0.4178645	0.4187617	0.4182911	0.4177014	0.4176241	0.4179876	0.4178509	0.4172054
24-08-15-ECO2-HALFLIFE	E7
24-08-15-ECO2-HALFLIFE	E8		Green	0.0616293	0.0627991	0.0630137	0.0629542	0.063158	0.0627633	0.0628366	0.0626955	0.0627766	0.0635071	0.0655635	0.0683879	0.0739226	0.0843956	0.1032938	0.1331695	0.1752592	0.2246905	0.2732967	0.3132426	0.3418988	0.3622199	0.3753249	0.38452	0.3908517	0.3933268	0.3960271	0.3969515	0.39804	0.3982029	0.3990354	0.3986041	0.3984991	0.3990381	0.3995821	0.3989516	0.399022	0.3993068	0.3995287	0.3994559
24-08-15-ECO2-HALFLIFE	F1		Green	0.0578983	0.0602478	0.0600639	0.0604827	0.0604466	0.0605145	0.0606389	0.0605266	0.0614845	0.0619159	0.0636117	0.0666691	0.0716263	0.0821674	0.0999609	0.1285328	0.1683968	0.2141335	0.2586066	0.2940588	0.3202563	0.3386483	0.3505938	0.3595787	0.3654758	0.3693474	0.3722228	0.3744383	0.3754102	0.3762469	0.3775395	0.3780384	0.3780636	0.3783019	0.3787529	0.3789031	0.3788674	0.3789165	0.3791253	0.3789564
24-08-15-ECO2-HALFLIFE	F2		Green	0.0600698	0.0611966	0.0609006	0.0611184	0.0611003	0.0610704	0.0608373	0.0608586	0.061435	0.0621461	0.0637794	0.0663241	0.0710281	0.0805587	0.0972756	0.1233321	0.1606723	0.2035349	0.2454066	0.2787328	0.3032113	0.3197756	0.3316153	0.339461	0.3444769	0.3488172	0.3517107	0.3531998	0.3535362	0.354278	0.3552965	0.3550396	0.3556023	0.3554697	0.3554548	0.3552817	0.3552386	0.3552965	0.3552229	0.3547947
24-08-15-ECO2-HALFLIFE	F3		Green	0.0646656	0.0662113	0.065494	0.0656143	0.0654726	0.065517	0.0653826	0.0652523	0.0658722	0.0665696	0.0678559	0.0711297	0.0766656	0.0873205	0.105863	0.1348892	0.1761001	0.2233131	0.2682194	0.3046209	0.3307386	0.349552	0.3616165	0.3700153	0.3768648	0.3807802	0.3837789	0.3860208	0.3868351	0.3881266	0.3884207	0.3883699	0.3889183	0.3889874	0.3890087	0.3890734	0.388917	0.3889372	0.3885298	0.387751
24-08-15-ECO2-HALFLIFE	F4		Green	0.0568579	0.05854	0.0593513	0.0598682	0.0598655	0.0599935	0.0599084	0.0598375	0.0600142	0.061077	0.0625307	0.0661996	0.0723749	0.083686	0.1041068	0.1357505	0.1801521	0.2311524	0.2797078	0.3181832	0.3469017	0.3660888	0.3788653	0.3880584	0.3939748	0.396829	0.3988123	0.4001612	0.3999874	0.4001972	0.4012237	0.401242	0.4018871	0.4022623	0.4010675	0.4019778	0.4014747	0.4013098	0.4017744	0.401287
24-08-15-ECO2-HALFLIFE	F5		Green	0.0605305	0.061444	0.0621675	0.062313	0.0618051	0.0615786	0.0613671	0.0611233	0.0616465	0.0623263	0.0640805	0.0674128	0.0734448	0.0853083	0.1060052	0.1382546	0.1835236	0.2343961	0.2833964	0.3224828	0.3507821	0.3700332	0.3825509	0.3913159	0.3970186	0.4004983	0.4022464	0.4035519	0.4031452	0.4041383	0.4044967	0.4047276	0.4044415	0.4040258	0.4040516	0.4043651	0.4040848	0.4045827	0.4044973	0.4037692
24-08-15-ECO2-HALFLIFE	F6		Green	0.0550486	0.0564083	0.0564841	0.0567374	0.0564097	0.0564435	0.0563895	0.056543	0.0569064	0.0578534	0.0595243	0.0631166	0.0698467	0.0821215	0.1036371	0.1378815	0.1845602	0.2374713	0.2883694	0.3285527	0.3575498	0.3772404	0.3905415	0.3987978	0.4045929	0.4070215	0.4092362	0.4101441	0.4106975	0.4108008	0.4111075	0.4111856	0.4105034	0.4103608	0.4111116	0.4096236	0.4098528	0.4095363	0.4096395	0.4090688
24-08-15-ECO2-HALFLIFE	F7
24-08-15-ECO2-HALFLIFE	F8		Green	0.0586166	0.0604757	0.0610011	0.0610437	0.0611465	0.0609749	0.061053	0.0609815	0.061548	0.0624023	0.0642149	0.0673776	0.0734822	0.0851784	0.1054834	0.1379136	0.1828733	0.2351445	0.2856497	0.3257342	0.3551395	0.3750084	0.388211	0.3973675	0.4035777	0.4068214	0.4092675	0.4104849	0.4108627	0.4109115	0.4111412	0.4120467	0.4120956	0.411772	0.4113655	0.4116281	0.4111794	0.4119908	0.4123269	0.4116549

## Sheet: Amp__Plot_Data
Study Name	New Study
Study Type	Relative Quantification
ROX Normalization	Disabled
Experiment Name	Plate Type	Run Start	Run Finish
24-08-15-ECO2-HALFLIFE		8/15/2024 3:08 PM	8/15/2024 4:06 PM
Experiment	Well	Exclude	Assay Name	Cycle 1	Cycle 2	Cycle 3	Cycle 4	Cycle 5	Cycle 6	Cycle 7	Cycle 8	Cycle 9	Cycle 10	Cycle 11	Cycle 12	Cycle 13	Cycle 14	Cycle 15	Cycle 16	Cycle 17	Cycle 18	Cycle 19	Cycle 20	Cycle 21	Cycle 22	Cycle 23	Cycle 24	Cycle 25	Cycle 26	Cycle 27	Cycle 28	Cycle 29	Cycle 30	Cycle 31	Cycle 32	Cycle 33	Cycle 34	Cycle 35	Cycle 36	Cycle 37	Cycle 38	Cycle 39	Cycle 40
24-08-15-ECO2-HALFLIFE	A1		1R	-0.001286	-0.0001724	0.000311	0.0000307	-0.0000937	-0.0000958	0.0006438	0.0024698	0.0064633	0.0143297	0.0285618	0.0516715	0.0850138	0.126268	0.1699825	0.2091869	0.2401756	0.2622761	0.2777049	0.2885504	0.2962316	0.3014249	0.304948	0.3074864	0.309345	0.3105636	0.3113594	0.3116928	0.3116501	0.3114727	0.3112545	0.3108748	0.310403	0.3100452	0.3098258	0.3096188	0.3093661	0.3089318	0.3084482	0.3079388
24-08-15-ECO2-HALFLIFE	A2		1R	0.0001121	0.0006367	0.0006613	0.0001114	-0.0003252	-0.0005239	-0.0000303	0.0015362	0.0053156	0.0128554	0.0268312	0.0499739	0.0837074	0.1258791	0.1704303	0.2112527	0.2432622	0.2661724	0.2813963	0.2918091	0.29911	0.3040713	0.3069935	0.3087441	0.3098381	0.3105246	0.3107813	0.310479	0.3099033	0.3091238	0.3083742	0.3079119	0.307436	0.306712	0.3059187	0.3050341	0.3045079	0.3037109	0.3027292	0.3013004
24-08-15-ECO2-HALFLIFE	A3		1R	0.0004729	0.000862	0.0007202	0.0001082	-0.0003572	-0.0005838	-0.0000485	0.0016495	0.0055735	0.0133287	0.0274042	0.0506541	0.0842257	0.1265523	0.1721275	0.2140968	0.247011	0.2700335	0.2851428	0.2954049	0.3025532	0.3072888	0.310377	0.3120408	0.3132128	0.3136398	0.314236	0.3142721	0.3143605	0.3137094	0.3133036	0.3126758	0.3123231	0.3117047	0.3112551	0.3106069	0.3097281	0.3088811	0.3079724	0.3072254
24-08-15-ECO2-HALFLIFE	A4		1P	-0.0018222	-0.0004839	0.0003068	0.0004547	0.0001081	-0.0003103	-0.0004608	-0.0001339	0.0013496	0.0046346	0.0114182	0.0238201	0.0450878	0.0774776	0.1204627	0.1697718	0.2172951	0.2567601	0.2852936	0.3050627	0.3182772	0.3271867	0.3326628	0.3360817	0.3379598	0.3389231	0.339447	0.3394912	0.3390167	0.338407	0.3377538	0.3375734	0.3374932	0.3370828	0.3364585	0.335857	0.3355576	0.3353587	0.3350202	0.3348842
24-08-15-ECO2-HALFLIFE	A5		1P	0.0000868	0.0005577	0.0005944	0.0002167	-0.00015	-0.0004927	-0.0004757	-0.0000185	0.001621	0.0050299	0.0117391	0.0240292	0.0447915	0.0773394	0.1215381	0.1728265	0.221588	0.2610022	0.2887011	0.3080321	0.3209876	0.3299271	0.3351332	0.3386644	0.3405309	0.3418639	0.3424856	0.3425691	0.3421813	0.3414354	0.3413105	0.3409289	0.3407205	0.3401382	0.3396373	0.339541	0.3394215	0.3395513	0.3389043	0.3380289
24-08-15-ECO2-HALFLIFE	A6		1P	0.0003098	0.0007744	0.0007126	0.0002209	-0.0002525	-0.0005333	-0.0005355	0.0000391	0.0015886	0.004979	0.011669	0.0240806	0.0450862	0.0773857	0.121425	0.1724846	0.2219779	0.26191	0.2902074	0.309533	0.3227319	0.3322635	0.3379812	0.3415369	0.3431082	0.3440018	0.3445403	0.3448807	0.3445957	0.3438567	0.3429757	0.3421751	0.3417504	0.3412681	0.3407097	0.3400814	0.3390897	0.3383655	0.3377521	0.3377423
24-08-15-ECO2-HALFLIFE	A7
24-08-15-ECO2-HALFLIFE	A8		7R	-0.0012562	0.0000289	0.0005802	0.0003647	0.0001985	0.0000754	0.000076	0.0000663	-0.0000018	-0.0000024	-0.0000302	0.0000183	0.0000322	-0.0000701	-0.0001978	-0.0002966	-0.0004081	-0.0004869	-0.0004405	0.0003486	0.0021615	0.0058726	0.0126473	0.0247554	0.0442881	0.0732743	0.1110488	0.1537535	0.1950083	0.2291571	0.2541659	0.2705926	0.2813209	0.2878309	0.2919827	0.2942733	0.2959348	0.2970391	0.2975615	0.2975064
24-08-15-ECO2-HALFLIFE	B1		2R	-0.0003935	0.0001725	0.0002665	0.000051	-0.0000934	-0.0001138	-0.0000108	0.0007709	0.0029481	0.0074964	0.0161556	0.0311916	0.0555936	0.0901817	0.132815	0.1771231	0.2165637	0.2472531	0.2692257	0.2846775	0.2956118	0.303332	0.3085889	0.3121556	0.3145611	0.3162223	0.3172497	0.3177745	0.3181129	0.3181748	0.3183522	0.3181576	0.3180663	0.3179174	0.317662	0.3174169	0.3170556	0.3168265	0.3166158	0.3165646
24-08-15-ECO2-HALFLIFE	B2		2R	0.000627	0.0005954	0.0003543	0.0000239	-0.000192	-0.0002736	0.0000078	0.0008277	0.002862	0.0069836	0.0146853	0.0282277	0.0499518	0.0811172	0.1194411	0.1596287	0.1957051	0.2241109	0.2447013	0.2588341	0.2689141	0.2758467	0.2806615	0.28403	0.2861601	0.2876966	0.2885654	0.2891192	0.2894893	0.2896593	0.2899229	0.2897083	0.2895113	0.289242	0.2890751	0.2887426	0.2886704	0.2886148	0.2884701	0.2880173
24-08-15-ECO2-HALFLIFE	B3		2R	0.000683	0.0005304	0.0002784	0.0000771	-0.0001878	-0.0002636	-0.0000371	0.0008951	0.0030938	0.0074325	0.0156901	0.0301156	0.053371	0.0864802	0.1269241	0.1693062	0.2072482	0.2369905	0.2580119	0.2723761	0.28269	0.2898439	0.2946203	0.2977632	0.2998827	0.3017751	0.3028224	0.3034922	0.3034465	0.3035338	0.3035824	0.3033848	0.3032708	0.3030134	0.3030549	0.3026197	0.3024812	0.3026462	0.3025669	0.3020193
24-08-15-ECO2-HALFLIFE	B4		2P	-0.0016171	-0.0003074	0.0004147	0.0004964	0.0002453	-0.0000841	-0.0002762	-0.0004507	-0.0000612	0.0011997	0.0041543	0.0096982	0.0200277	0.0377169	0.0658246	0.105089	0.1517626	0.1998375	0.242072	0.2753135	0.2992263	0.315521	0.3267607	0.3339348	0.338315	0.3408388	0.3422485	0.3431873	0.3435213	0.3435217	0.3435135	0.3433821	0.3432185	0.3430038	0.3428079	0.3426129	0.3425023	0.3423199	0.3420506	0.3415153
24-08-15-ECO2-HALFLIFE	B5		2P	0.0016602	0.0015989	0.001307	0.0008181	0.0003203	-0.000205	-0.0007167	-0.0010246	-0.0007767	0.0003422	0.003028	0.0083916	0.0186437	0.0361698	0.0640094	0.1025702	0.1500112	0.1985471	0.2412134	0.2733776	0.2959499	0.3113864	0.3216239	0.3281306	0.3318961	0.3336591	0.3344664	0.3343516	0.3340869	0.3335864	0.3330977	0.3325285	0.3316215	0.3310329	0.33006	0.3292766	0.328376	0.3278206	0.3270876	0.3260564
24-08-15-ECO2-HALFLIFE	B6		2P	0.000377	0.0006065	0.0005619	0.000385	0.0000449	-0.0002682	-0.000496	-0.0004625	0.0001006	0.0013708	0.0042936	0.0099678	0.0205664	0.0387992	0.0675228	0.1074162	0.1544993	0.202308	0.2441566	0.2768473	0.3001488	0.3159894	0.3265513	0.3334133	0.3373951	0.3396674	0.3408439	0.3412196	0.3411204	0.3406936	0.3403568	0.3398466	0.3395182	0.339287	0.3389707	0.3387215	0.3383658	0.3379499	0.3372785	0.336605
24-08-15-ECO2-HALFLIFE	B7
24-08-15-ECO2-HALFLIFE	B8		7R	-0.0009016	0.0003422	0.0008329	0.0007006	0.0004629	0.0003163	0.000104	0.0000238	-0.0000626	-0.000168	-0.0002986	-0.0003979	-0.0003311	-0.0003813	-0.0002943	-0.0002212	-0.0001347	-0.0002347	-0.0002174	0.0004584	0.0022747	0.00577	0.011855	0.0229556	0.0411122	0.0686085	0.1049344	0.1465296	0.1870448	0.2207256	0.245561	0.2623566	0.2731106	0.27978	0.2839944	0.2863861	0.2881997	0.2891266	0.2900787	0.2905987
24-08-15-ECO2-HALFLIFE	C1		3R	-0.000414	0.0004627	0.0006809	0.0002644	-0.0001899	-0.0005268	-0.0004835	0.0000153	0.001659	0.0051502	0.0118805	0.0241105	0.044637	0.0754262	0.1150465	0.1581434	0.1978558	0.2296849	0.2528987	0.2691099	0.2803117	0.2878297	0.292768	0.2959914	0.2980005	0.2994765	0.300241	0.3006532	0.3007716	0.3005135	0.3001761	0.299583	0.2994223	0.2991253	0.2987247	0.2981818	0.2976453	0.2971546	0.296334	0.295421
24-08-15-ECO2-HALFLIFE	C2		3R	0.0007332	0.0008047	0.0006451	0.0001561	-0.0002382	-0.0005827	-0.0005028	0.0000545	0.001644	0.0050026	0.0117222	0.0239105	0.0444768	0.0751722	0.1147047	0.1578016	0.1975162	0.229508	0.2527793	0.2690682	0.2803898	0.288102	0.2932029	0.2965227	0.2987154	0.3003459	0.3011331	0.301517	0.3014617	0.3018095	0.3019017	0.3018723	0.3013128	0.3007948	0.3002732	0.2998911	0.2995186	0.299212	0.2985904	0.2977668
24-08-15-ECO2-HALFLIFE	C3		3R	0.0018851	0.0010897	0.0005733	0.0001671	-0.0002902	-0.0006567	-0.000608	0.0000981	0.0018968	0.0057424	0.0129401	0.0258562	0.0473781	0.0794281	0.1207435	0.1656084	0.2069085	0.2398579	0.2639728	0.2806523	0.2922513	0.2999016	0.3053008	0.3088713	0.3111111	0.3125051	0.3131149	0.3134072	0.3135336	0.3135845	0.3136666	0.3131399	0.312483	0.3117054	0.3111003	0.3105843	0.3099906	0.3093775	0.3086802	0.3080554
24-08-15-ECO2-HALFLIFE	C4		3P	0.0008446	0.0011383	0.0012005	0.0008926	0.0004468	-0.0001721	-0.0006125	-0.0009533	-0.0008092	0.0002288	0.0027794	0.0080579	0.0181061	0.0358632	0.0644187	0.104319	0.1526897	0.2024696	0.2461654	0.2797321	0.30339	0.3194679	0.3299967	0.3367163	0.3406247	0.3428893	0.3436121	0.3438483	0.3434762	0.3430553	0.3423884	0.3415667	0.3410488	0.3401187	0.3390162	0.3378078	0.3370117	0.3364592	0.335685	0.3349855
24-08-15-ECO2-HALFLIFE	C5		3P	0.0014902	0.0016522	0.0015084	0.0009259	0.0003054	-0.0003046	-0.0006776	-0.0010695	-0.0008741	0.0002937	0.0030515	0.0084888	0.0187745	0.0368953	0.0654658	0.1053359	0.1533874	0.2029687	0.2470854	0.2809397	0.3049984	0.3206904	0.3311392	0.3376381	0.3412811	0.3433969	0.3445711	0.3451081	0.34494	0.3440817	0.3433243	0.3423868	0.3415232	0.3407282	0.3399514	0.3394726	0.3385933	0.3380799	0.3373365	0.3369455
24-08-15-ECO2-HALFLIFE	C6		3P	0.0023224	0.001875	0.0014413	0.0008686	0.0002538	-0.0003716	-0.000746	-0.0009611	-0.0006953	0.0003497	0.0028583	0.0079579	0.0176493	0.0346104	0.0614536	0.0994793	0.1461157	0.1938392	0.2351701	0.2659662	0.2878022	0.3027082	0.3126646	0.3190234	0.3226875	0.3249298	0.3259391	0.3264569	0.3262819	0.3260267	0.3258895	0.3256505	0.3254588	0.3248606	0.3242564	0.3237276	0.3232078	0.3228255	0.3222315	0.3218451
24-08-15-ECO2-HALFLIFE	C7
24-08-15-ECO2-HALFLIFE	C8		7R	-0.0011755	-0.0000759	0.000505	0.0004522	0.0004001	0.0003066	0.0002761	0.0001265	-0.0000268	-0.0001032	-0.0001398	-0.0002193	-0.0003248	-0.0003547	-0.0002622	-0.0000942	-0.0001389	-0.0003163	-0.0002942	0.0003311	0.0021841	0.0056889	0.0121157	0.0234824	0.0421759	0.0701006	0.1064191	0.1476696	0.1877858	0.2215995	0.2466663	0.2635697	0.2745976	0.2815409	0.285853	0.2887142	0.2903861	0.2914774	0.2919235	0.2923945
24-08-15-ECO2-HALFLIFE	D1		4R	-0.0006383	0.000368	0.0005892	0.0001333	-0.0001571	-0.0003267	-0.0003238	0.0000087	0.0012267	0.00399	0.0095959	0.0200414	0.0381037	0.0665339	0.1056992	0.1515923	0.1970245	0.2356185	0.2648288	0.2853751	0.299653	0.3092967	0.3159299	0.3201904	0.3230035	0.3250731	0.3261682	0.3267257	0.3265124	0.3266279	0.3265034	0.3265137	0.3260241	0.32545	0.3249939	0.3244557	0.3241021	0.3234463	0.3227414	0.3218338
24-08-15-ECO2-HALFLIFE	D2		4R	0.0001971	0.0004674	0.0004638	0.0001352	-0.0002011	-0.0003763	-0.000273	0.0000695	0.0012366	0.0039839	0.0093415	0.0191023	0.0359767	0.0626668	0.0993071	0.142513	0.1853372	0.2223835	0.2504183	0.2705501	0.2843388	0.2938576	0.3002811	0.3047543	0.3077506	0.3099204	0.3112459	0.3119332	0.3122745	0.3126689	0.3127872	0.3128022	0.3125698	0.3125397	0.3122084	0.3120378	0.3119323	0.3120695	0.311799	0.3114288
24-08-15-ECO2-HALFLIFE	D3		4R	0.0002957	0.0005374	0.0004863	0.0001153	-0.0001295	-0.0004488	-0.0003414	-0.0000054	0.0014273	0.0042079	0.009679	0.0196339	0.0366477	0.0634924	0.1000493	0.143066	0.185426	0.2218163	0.2494517	0.269318	0.2829646	0.2923233	0.2986313	0.3032431	0.3064643	0.3084203	0.3095974	0.3100829	0.3106324	0.3106993	0.310605	0.3103293	0.3104208	0.3103629	0.3103082	0.309804	0.3097	0.3095322	0.3093009	0.3087643
24-08-15-ECO2-HALFLIFE	D4		4P	0.0013075	0.0010737	0.0007427	0.0003117	-0.0000341	-0.0003575	-0.0005483	-0.0004757	0.0001373	0.0017671	0.0051215	0.0118883	0.0242017	0.0452476	0.0776918	0.1215799	0.173451	0.2248341	0.2687385	0.3005227	0.3222978	0.3364042	0.3458813	0.3518016	0.3554243	0.3573335	0.3580099	0.3581382	0.3578823	0.3577513	0.35751	0.357095	0.3565369	0.3558482	0.3550964	0.3542795	0.3536441	0.3530286	0.3524748	0.3519018
24-08-15-ECO2-HALFLIFE	D5		4P	0.001258	0.0010119	0.0007579	0.0004416	0.0000312	-0.0004273	-0.0006388	-0.000525	0.0001825	0.0019336	0.0054087	0.0120576	0.0239416	0.0441716	0.0754529	0.1177599	0.1672234	0.2157361	0.2563836	0.2860312	0.3065251	0.3206588	0.3299601	0.3359881	0.339364	0.3417268	0.3427337	0.3434901	0.3432334	0.343361	0.3430612	0.3431324	0.3427156	0.3423051	0.342005	0.3415447	0.3412205	0.3407033	0.340435	0.3401044
24-08-15-ECO2-HALFLIFE	D6		4P	0.0008857	0.0009836	0.0008551	0.0005069	0.0000331	-0.0004205	-0.0007178	-0.0005859	0.00016	0.0018752	0.0053169	0.0120299	0.024254	0.0449897	0.0767212	0.1196421	0.1696482	0.2187136	0.2596425	0.2895957	0.3101929	0.3243899	0.333708	0.3397235	0.3432779	0.3456662	0.3468267	0.347186	0.346993	0.3469588	0.3468132	0.3466066	0.3462114	0.3460136	0.3456387	0.3453827	0.3449999	0.3448794	0.3443298	0.3435216
24-08-15-ECO2-HALFLIFE	D7
24-08-15-ECO2-HALFLIFE	D8		7P	0.000382	0.0007035	0.0007324	0.0005368	0.0002366	-0.0000956	-0.0003565	-0.0005787	-0.0004662	0.0001234	0.001615	0.0046531	0.0105465	0.0214777	0.0403015	0.0694449	0.1096536	0.1568423	0.2038796	0.243281	0.2727869	0.2934875	0.3077083	0.3175711	0.323911	0.328145	0.3305534	0.3320116	0.3328331	0.3332582	0.3335126	0.3336716	0.3338722	0.3339811	0.3339139	0.3336866	0.3338411	0.3339469	0.3340213	0.3337104
24-08-15-ECO2-HALFLIFE	E1		5R	-0.0004847	0.0001487	0.0002759	0.0001646	-0.0000003	-0.0000336	-0.0001696	-0.000314	-0.000015	0.0008945	0.003152	0.0071817	0.0148888	0.0285629	0.0511607	0.0838233	0.1243697	0.1674307	0.2063833	0.2373716	0.2599595	0.2757884	0.2868703	0.2942111	0.2992114	0.3025495	0.3050108	0.3064462	0.3072959	0.3076139	0.3079731	0.3081983	0.3084697	0.3085798	0.3085124	0.3083078	0.3081705	0.3081438	0.307873	0.3072716
24-08-15-ECO2-HALFLIFE	E2		5R	0.0007409	0.0005939	0.0003561	0.0001826	0.0000201	-0.0001687	-0.0002902	-0.0004199	0.0000673	0.0011896	0.0034497	0.0075965	0.0151795	0.0287592	0.0509688	0.0830532	0.1228693	0.1648619	0.2029681	0.233309	0.2556215	0.2711381	0.281869	0.2892584	0.2942889	0.2976495	0.2999334	0.3012268	0.3022992	0.302915	0.3035631	0.3036619	0.3036606	0.3035865	0.3036713	0.303454	0.3034247	0.3031357	0.3028176	0.3021643
24-08-15-ECO2-HALFLIFE	E3		5R	0.001815	0.0011803	0.0005311	0.0001422	-0.0002313	-0.0002882	-0.0004022	-0.0002225	0.0001489	0.0013543	0.0037068	0.0082639	0.0165536	0.0313614	0.055452	0.0900282	0.1326312	0.1773724	0.218052	0.250506	0.2743914	0.2909581	0.3023644	0.3101026	0.3153758	0.3190791	0.3215629	0.3230829	0.323821	0.3245102	0.3250899	0.325193	0.3252796	0.3251817	0.3251711	0.3248253	0.3247082	0.3248285	0.3248558	0.324671
24-08-15-ECO2-HALFLIFE	E4		5P	0.0014233	0.0011914	0.0008517	0.0004812	0.0000877	-0.0002007	-0.000385	-0.0005582	-0.0004424	0.0001543	0.0018455	0.0051896	0.0116	0.0233831	0.0435147	0.0747613	0.1168173	0.165538	0.2140404	0.2555828	0.2874293	0.3096801	0.3250407	0.3352777	0.3419764	0.3459899	0.3483634	0.3493091	0.3497963	0.3498904	0.3500222	0.3498012	0.3496483	0.3492643	0.3491236	0.3487293	0.348485	0.3481981	0.347936	0.3477008
24-08-15-ECO2-HALFLIFE	E5		5P	0.0019705	0.0015514	0.0010973	0.0006708	0.0001223	-0.0002996	-0.0005569	-0.000703	-0.0004968	0.0002503	0.0019415	0.0051493	0.0113354	0.0226288	0.0420273	0.071993	0.1126051	0.1604959	0.2081588	0.2493462	0.2805098	0.3023919	0.3172066	0.3269605	0.3333603	0.3374126	0.3398614	0.3410548	0.3415835	0.341874	0.3421817	0.3421167	0.3419991	0.3417281	0.3419691	0.341762	0.3417181	0.3413482	0.3413157	0.3413516
24-08-15-ECO2-HALFLIFE	E6		5P	0.0014993	0.0014161	0.0011056	0.0006735	0.0001924	-0.0002575	-0.0005743	-0.0007635	-0.0005219	0.0002629	0.0019477	0.0053109	0.0117709	0.0237826	0.0444117	0.0760653	0.1185418	0.1682348	0.217476	0.2597073	0.2912709	0.3134764	0.3285653	0.3385865	0.3448583	0.3486578	0.3505517	0.3516743	0.3518661	0.3521084	0.3516901	0.3515961	0.3515463	0.3515568	0.3512333	0.3505848	0.3502144	0.349995	0.3495862	0.3488411
24-08-15-ECO2-HALFLIFE	E7
24-08-15-ECO2-HALFLIFE	E8		7P	-0.0000583	0.0005518	0.0007521	0.0006304	0.0003056	0.000025	-0.0003705	-0.0006074	-0.0006252	0.0000895	0.0017186	0.0049491	0.0109852	0.0223791	0.0418868	0.0719333	0.1121576	0.1586253	0.2043784	0.2432065	0.2726063	0.293059	0.3070248	0.3163274	0.3220867	0.3256811	0.327473	0.3288027	0.3292866	0.3297399	0.3296866	0.3295441	0.3293036	0.3293883	0.3292978	0.3290511	0.3287181	0.3286691	0.3285724	0.3283565
24-08-15-ECO2-HALFLIFE	F1		6R	-0.000736	0.0003778	0.0008481	0.0005231	0.0002821	-0.0000571	-0.0004216	-0.0004895	-0.000455	0.0001821	0.0015191	0.0043647	0.0101587	0.0208647	0.0394424	0.0677943	0.1054606	0.1484273	0.1899234	0.2249065	0.2511958	0.2696496	0.2823658	0.2909171	0.2967771	0.3006006	0.3031969	0.3048266	0.3057767	0.3064193	0.3069041	0.3071185	0.3069814	0.3068283	0.306717	0.3065142	0.3061776	0.3058604	0.3054989	0.3050647
24-08-15-ECO2-HALFLIFE	F2		6R	0.0004048	0.0007708	0.0008337	0.0005151	0.0002852	-0.0000951	-0.0004622	-0.0006272	-0.0004775	0.0002095	0.0015527	0.0042268	0.0095334	0.0195641	0.0367122	0.0631301	0.0982633	0.1386683	0.1777353	0.2106742	0.2351773	0.2525183	0.2643149	0.2722622	0.2777096	0.2815063	0.2841274	0.2854138	0.2859831	0.2863954	0.28661	0.2867649	0.2865361	0.2863879	0.2859945	0.2856309	0.2852916	0.2849855	0.284551	0.2839544
24-08-15-ECO2-HALFLIFE	F3		6R	0.000262	0.0008161	0.0008952	0.0004117	0.0001822	-0.0001323	-0.0004429	-0.0005617	-0.0004032	0.0002274	0.0017427	0.0048708	0.0111219	0.0224624	0.0416331	0.0709891	0.1099019	0.1541081	0.1967112	0.2322825	0.2591562	0.2779175	0.2907725	0.2996396	0.3057903	0.3101409	0.3129558	0.3147369	0.3159489	0.3165117	0.3167861	0.3168128	0.3167645	0.3167402	0.3165547	0.316294	0.3160329	0.3156146	0.3149887	0.3140965
24-08-15-ECO2-HALFLIFE	F4		6P	-0.001206	-0.0001619	0.0004937	0.0005877	0.0004539	0.0001194	-0.0002378	-0.0005787	-0.0005371	0.0000128	0.0017268	0.0051449	0.0118488	0.0241367	0.0449141	0.0767216	0.1187223	0.1663602	0.2120227	0.250258	0.2787038	0.2985833	0.3119544	0.3209018	0.3265419	0.3297787	0.3314929	0.3321979	0.3323117	0.332318	0.3323883	0.3326038	0.3326022	0.3321961	0.3318785	0.3312681	0.3310011	0.3305854	0.330175	0.3296571
24-08-15-ECO2-HALFLIFE	F5		6P	-0.000121	0.0005248	0.0009146	0.0008306	0.00043	-0.0000897	-0.0005213	-0.0007031	-0.0005877	0.0001937	0.0019114	0.0054132	0.0122847	0.0249445	0.0463434	0.0788775	0.1214701	0.1696464	0.2157618	0.2543527	0.2830273	0.3028456	0.3161525	0.3249433	0.3307214	0.3341605	0.3361339	0.3368119	0.3372381	0.3373487	0.3376718	0.3375685	0.3372072	0.3367775	0.3365477	0.336363	0.3363356	0.3361753	0.3358658	0.3351475
24-08-15-ECO2-HALFLIFE	F6		6P	0.0001346	0.0007331	0.0009627	0.0006299	0.0002831	-0.0001661	-0.000455	-0.0006339	-0.0004793	0.0001813	0.001918	0.0055825	0.0127816	0.0259552	0.0483002	0.0821132	0.1263913	0.1762206	0.2238849	0.2635778	0.2928681	0.3131978	0.3266139	0.3353981	0.3405581	0.3437043	0.3452214	0.3461135	0.3463017	0.3462896	0.346119	0.3456867	0.3451044	0.3447465	0.34412	0.3436174	0.342759	0.342431	0.3418364	0.341157
24-08-15-ECO2-HALFLIFE	F7
24-08-15-ECO2-HALFLIFE	F8		7P	-0.000607	0.0004357	0.0008729	0.0007247	0.0003441	-0.0000246	-0.0004515	-0.0006323	-0.0005544	0.0001516	0.0017229	0.0050444	0.0116604	0.0239905	0.0450958	0.0772889	0.1201374	0.1690109	0.2162594	0.2558859	0.2853003	0.3057541	0.3194582	0.3286095	0.3344411	0.3380359	0.3399665	0.3409417	0.3411179	0.3409648	0.3409876	0.3410105	0.3408489	0.34025	0.3397223	0.3391529	0.3389895	0.3388506	0.3386373	0.3379295

## Sheet: Results
Study Name	New Study
Study Type	Relative Quantification
ROX Normalization	Disabled
Experiment Name	Plate Type	Run Start	Run Finish
24-08-15-ECO2-HALFLIFE		8/15/2024 3:08 PM	8/15/2024 4:06 PM
RQ Analysis Method	Singleplex
RQ Algorithm	ΔΔCq
Reference Assay
Reference Sample
Assay Name	PCR Efficiency %	Error %
1R	100	0
2R	100	0
3R	100	0
4R	100	0
5R	100	0
6R	100	0
7R	100	0
1P	100	0
2P	100	0
3P	100	0
4P	100	0
5P	100	0
6P	100	0
7P	100	0
Experiment	Well	Exclude	Plate Control	Sample Name	Assay Name	Assay Role	Cq	Cq Mean	Cq Std. Dev.	ΔCq	ΔCq Mean	ΔCq Std. Dev.	ΔΔCq	RQ	Threshold Setting	Cq Threshold	RQ Lower Bound	RQ Upper Bound	Baseline Setting	Baseline Start	Baseline End	Tm1	Tm2	Tm3	Additional Information
24-08-15-ECO2-HALFLIFE	A1				1R	Unknown	10.8200012	10.88692278	0.061356676						Auto	0.026			Auto	3	7	79.6
24-08-15-ECO2-HALFLIFE	A2				1R	Unknown	10.94052727	10.88692278	0.061356676						Auto	0.026			Auto	3	8	79.6
24-08-15-ECO2-HALFLIFE	A3				1R	Unknown	10.90023985	10.88692278	0.061356676						Auto	0.026			Auto	3	8	79.6
24-08-15-ECO2-HALFLIFE	A4				1P	Unknown	12.8077922	12.81021574	0.006315804						Auto	0.041			Auto	3	9	82.9	71.8
24-08-15-ECO2-HALFLIFE	A5				1P	Unknown	12.81738437	12.81021574	0.006315804						Auto	0.041			Auto	3	9	82.9
24-08-15-ECO2-HALFLIFE	A6				1P	Unknown	12.80547064	12.81021574	0.006315804						Auto	0.041			Auto	3	9	82.9	75.4
24-08-15-ECO2-HALFLIFE	A7
24-08-15-ECO2-HALFLIFE	A8				7R	Unknown	24.01252133	24.06876826	0.051180723						Auto	0.025			Auto	3	21	79.6
24-08-15-ECO2-HALFLIFE	B1				2R	Unknown	11.8542427	11.93748604	0.09155868						Auto	0.029			Auto	3	8	79.6	72.4
24-08-15-ECO2-HALFLIFE	B2				2R	Unknown	12.0355515	11.93748604	0.09155868						Auto	0.029			Auto	3	8	79.6
24-08-15-ECO2-HALFLIFE	B3				2R	Unknown	11.92266392	11.93748604	0.09155868						Auto	0.029			Auto	3	8	79.6
24-08-15-ECO2-HALFLIFE	B4				2P	Unknown	13.95947055	13.96353732	0.06434773						Auto	0.037			Auto	3	10	82.6	86.2
24-08-15-ECO2-HALFLIFE	B5				2P	Unknown	14.02982198	13.96353732	0.06434773						Auto	0.037			Auto	3	11	82.9
24-08-15-ECO2-HALFLIFE	B6				2P	Unknown	13.90131943	13.96353732	0.06434773						Auto	0.037			Auto	3	10	82.6
24-08-15-ECO2-HALFLIFE	B7
24-08-15-ECO2-HALFLIFE	B8				7R	Unknown	24.11259772	24.06876826	0.051180723						Auto	0.025			Auto	3	21	79.6
24-08-15-ECO2-HALFLIFE	C1				3R	Unknown	11.99096342	11.95053435	0.081894464						Auto	0.024			Auto	3	9	79.6
24-08-15-ECO2-HALFLIFE	C2				3R	Unknown	12.00435238	11.95053435	0.081894464						Auto	0.024			Auto	3	9	79.6
24-08-15-ECO2-HALFLIFE	C3				3R	Unknown	11.85628724	11.95053435	0.081894464						Auto	0.024			Auto	3	9	79.6
24-08-15-ECO2-HALFLIFE	C4				3P	Unknown	13.895073	13.89976876	0.062028847						Auto	0.034			Auto	3	11	82.6	59.8	65.5
24-08-15-ECO2-HALFLIFE	C5				3P	Unknown	13.84022124	13.89976876	0.062028847						Auto	0.034			Auto	3	11	82.6	59.8
24-08-15-ECO2-HALFLIFE	C6				3P	Unknown	13.96401204	13.89976876	0.062028847						Auto	0.034			Auto	3	11	82.6
24-08-15-ECO2-HALFLIFE	C7
24-08-15-ECO2-HALFLIFE	C8				7R	Unknown	24.08118575	24.06876826	0.051180723						Auto	0.025			Auto	3	21	79.6
24-08-15-ECO2-HALFLIFE	D1				4R	Unknown	12.82816684	12.89114674	0.057916919						Auto	0.035			Auto	3	9	79.6
24-08-15-ECO2-HALFLIFE	D2				4R	Unknown	12.94211793	12.89114674	0.057916919						Auto	0.035			Auto	3	9	79.6
24-08-15-ECO2-HALFLIFE	D3				4R	Unknown	12.90315544	12.89114674	0.057916919						Auto	0.035			Auto	3	9	79.6
24-08-15-ECO2-HALFLIFE	D4				4P	Unknown	13.79817363	13.81633033	0.023762933						Auto	0.041			Auto	3	10	82.9	66.4
24-08-15-ECO2-HALFLIFE	D5				4P	Unknown	13.84322518	13.81633033	0.023762933						Auto	0.041			Auto	3	10	82.6	75.4
24-08-15-ECO2-HALFLIFE	D6				4P	Unknown	13.80759219	13.81633033	0.023762933						Auto	0.041			Auto	3	10	82.6	62.5
24-08-15-ECO2-HALFLIFE	D7
24-08-15-ECO2-HALFLIFE	D8				7P	Unknown	14.87773601	14.78076109	0.108364855						Auto	0.038			Auto	3	11	82.6
24-08-15-ECO2-HALFLIFE	E1				5R	Unknown	14.01934351	13.95690477	0.100874753						Auto	0.029			Auto	3	10	79.6
24-08-15-ECO2-HALFLIFE	E2				5R	Unknown	14.01084272	13.95690477	0.100874753						Auto	0.029			Auto	3	10	79.6
24-08-15-ECO2-HALFLIFE	E3				5R	Unknown	13.84052808	13.95690477	0.100874753						Auto	0.029			Auto	3	10	79.6
24-08-15-ECO2-HALFLIFE	E4				5P	Unknown	14.82541301	14.83568211	0.055394545						Auto	0.04			Auto	3	11	82.9
24-08-15-ECO2-HALFLIFE	E5				5P	Unknown	14.89549266	14.83568211	0.055394545						Auto	0.04			Auto	3	11	82.9	72.4
24-08-15-ECO2-HALFLIFE	E6				5P	Unknown	14.78614066	14.83568211	0.055394545						Auto	0.04			Auto	3	11	82.9
24-08-15-ECO2-HALFLIFE	E7
24-08-15-ECO2-HALFLIFE	E8				7P	Unknown	14.80075604	14.78076109	0.108364855						Auto	0.038			Auto	3	11	82.9	72.7
24-08-15-ECO2-HALFLIFE	F1				6R	Unknown	13.9192291	13.90917221	0.121591149						Auto	0.02			Auto	3	11	79.6
24-08-15-ECO2-HALFLIFE	F2				6R	Unknown	14.02542259	13.90917221	0.121591149						Auto	0.02			Auto	3	11	79.6
24-08-15-ECO2-HALFLIFE	F3				6R	Unknown	13.78286495	13.90917221	0.121591149						Auto	0.02			Auto	3	11	79.6
24-08-15-ECO2-HALFLIFE	F4				6P	Unknown	14.04154911	13.99054334	0.05797665						Auto	0.025			Auto	3	11	82.9	72.4
24-08-15-ECO2-HALFLIFE	F5				6P	Unknown	14.00259176	13.99054334	0.05797665						Auto	0.025			Auto	3	11	82.9
24-08-15-ECO2-HALFLIFE	F6				6P	Unknown	13.92748915	13.99054334	0.05797665						Auto	0.025			Auto	3	11	82.9
24-08-15-ECO2-HALFLIFE	F7
24-08-15-ECO2-HALFLIFE	F8				7P	Unknown	14.66379122	14.78076109	0.108364855						Auto	0.038			Auto	3	11	82.9	75.1

## Sheet: Sheet4
			Assay Name	Assay Role	Cq	Cq Mean	Cq Std. Dev.
			1R	Unknown	10.8200012	10.88692278	0.061356676			-1.987790994	3.966292278
			1R	Unknown	10.94052727	10.88692278	0.061356676			-1.8768571	3.672740843
			1R	Unknown	10.90023985	10.88692278	0.061356676			-1.905230791	3.745688148
			1P	Unknown	12.8077922	12.81021574	0.006315804				3.79490709
			1P	Unknown	12.81738437	12.81021574	0.006315804
			1P	Unknown	12.80547064	12.81021574	0.006315804
			2R	Unknown	11.8542427	11.93748604	0.09155868			-2.10522785	4.302657043
			2R	Unknown	12.0355515	11.93748604	0.09155868			-1.994270478	3.984145895
			2R	Unknown	11.92266392	11.93748604	0.09155868			-1.97865551	3.941256134
			2P	Unknown	13.95947055	13.96353732	0.06434773				4.076019691
			2P	Unknown	14.02982198	13.96353732	0.06434773
			2P	Unknown	13.90131943	13.96353732	0.06434773
			3R	Unknown	11.99096342	11.95053435	0.081894464			-1.904109582	3.742778268
			3R	Unknown	12.00435238	11.95053435	0.081894464			-1.835868866	3.569863387
			3R	Unknown	11.85628724	11.95053435	0.081894464			-2.107724794	4.310110313
			3P	Unknown	13.895073	13.89976876	0.062028847				3.874250656
			3P	Unknown	13.84022124	13.89976876	0.062028847
			3P	Unknown	13.96401204	13.89976876	0.062028847
			4R	Unknown	12.82816684	12.89114674	0.057916919			-0.970006786	1.958849808
			4R	Unknown	12.94211793	12.89114674	0.057916919			-0.901107252	1.867498717
			4R	Unknown	12.90315544	12.89114674	0.057916919			-0.904436749	1.871813566
			4P	Unknown	13.79817363	13.81633033	0.023762933				1.899387364
			4P	Unknown	13.84322518	13.81633033	0.023762933
			4P	Unknown	13.80759219	13.81633033	0.023762933
			5R	Unknown	14.01934351	13.95690477	0.100874753			-0.806069509	1.748441479
			5R	Unknown	14.01084272	13.95690477	0.100874753			-0.884649943	1.846316575
			5R	Unknown	13.84052808	13.95690477	0.100874753			-0.945612582	1.926006513
			5P	Unknown	14.82541301	14.83568211	0.055394545				1.840254856
			5P	Unknown	14.89549266	14.83568211	0.055394545
			5P	Unknown	14.78614066	14.83568211	0.055394545
			6R	Unknown	13.9192291	13.90917221	0.121591149			-0.122320009	1.088483855
			6R	Unknown	14.02542259	13.90917221	0.121591149			0.022830826	0.984299437
			6R	Unknown	13.78286495	13.90917221	0.121591149			-0.144624199	1.105442664
			6P	Unknown	14.04154911	13.99054334	0.05797665				1.059408652
			6P	Unknown	14.00259176	13.99054334	0.05797665
			6P	Unknown	13.92748915	13.99054334	0.05797665
			7R	Unknown	24.01252133	24.06876826	0.051180723
			7R	Unknown	24.11259772	24.06876826	0.051180723			9.311841683	0.001573462
			7R	Unknown	24.08118575	24.06876826	0.051180723			9.41739453	0.001462452
			7P	Unknown	14.87773601	14.78076109	0.108364855			14.87773601	3.32166E-05
			7P	Unknown	14.80075604	14.78076109	0.108364855				0.001023044
			7P	Unknown	14.66379122	14.78076109	0.108364855
