# Supplementary material for: Intracellular expression of a fluorogenic DNA aptamer using retron Eco2
Source: eLife. 2026 Mar 3;13:RP99554. doi: 10.7554/eLife.99554 (PMC12956279; doi:10.7554/eLife.99554)
Supplement: Figure 2—figure supplement 1—source data 1. [file elife-99554-fig2-figsupp1-data1.zip › Figure 2 -figure supplement 1 - source data 1/Figure 2–figure supplement 1–source data 1.5.ods]

## Sheet: Component Data
Study Name	New Study
Study Type	Relative Quantification
ROX Normalization	Disabled
Experiment Name	Plate Type	Run Start	Run Finish
24-08-16_ECO2-HALFLIFE		8/16/2024 4:02 PM	8/16/2024 5:00 PM
Experiment	Well	Exclude	Reporter	Cycle 1	Cycle 2	Cycle 3	Cycle 4	Cycle 5	Cycle 6	Cycle 7	Cycle 8	Cycle 9	Cycle 10	Cycle 11	Cycle 12	Cycle 13	Cycle 14	Cycle 15	Cycle 16	Cycle 17	Cycle 18	Cycle 19	Cycle 20	Cycle 21	Cycle 22	Cycle 23	Cycle 24	Cycle 25	Cycle 26	Cycle 27	Cycle 28	Cycle 29	Cycle 30	Cycle 31	Cycle 32	Cycle 33	Cycle 34	Cycle 35	Cycle 36	Cycle 37	Cycle 38	Cycle 39	Cycle 40
24-08-16_ECO2-HALFLIFE	A1		Green	0.0718585	0.0738664	0.0740955	0.0739914	0.0736378	0.0744725	0.0756018	0.0770755	0.0797246	0.0851783	0.0949421	0.1118979	0.1386194	0.1763098	0.2200983	0.2638224	0.3005427	0.3277864	0.3467262	0.3601998	0.3695608	0.3762901	0.3811238	0.3839766	0.3866717	0.3879646	0.3887615	0.389716	0.3908535	0.3916438	0.3916806	0.3914433	0.3912343	0.3916683	0.3917521	0.3921099	0.3917646	0.3914868	0.391597	0.3916376
24-08-16_ECO2-HALFLIFE	A2		Green	0.0548242	0.0561117	0.0561109	0.0559898	0.055735	0.0561943	0.0568235	0.0582981	0.061026	0.0665893	0.0762714	0.0930496	0.1192063	0.1563063	0.1998894	0.2433037	0.2789118	0.307911	0.3267136	0.3407958	0.350461	0.3572573	0.3620131	0.3658085	0.368072	0.3695576	0.3703911	0.372137	0.3730609	0.3733006	0.3743624	0.3747471	0.3753546	0.3756911	0.3758705	0.3758635	0.3759603	0.3757991	0.3758016	0.3760767
24-08-16_ECO2-HALFLIFE	A3		Green	0.0744015	0.075391	0.075171	0.07505	0.0748307	0.075191	0.0758231	0.0772855	0.0801518	0.0858948	0.0957708	0.112922	0.1405227	0.1785254	0.2235017	0.2691998	0.3072669	0.3366329	0.3560487	0.3697083	0.3788851	0.3859593	0.3893986	0.3929778	0.3953566	0.3970601	0.3972937	0.3987154	0.3988471	0.3993579	0.399382	0.3994681	0.3994616	0.3997965	0.3990358	0.3992895	0.3991651	0.3988629	0.3983684	0.3988365
24-08-16_ECO2-HALFLIFE	A4		Green	0.0721831	0.0731671	0.0733199	0.0730965	0.0730112	0.073161	0.0734644	0.0740389	0.0753649	0.0778552	0.0822689	0.0909177	0.106022	0.1314935	0.169614	0.2200135	0.2747145	0.3278451	0.3670905	0.3939003	0.4116213	0.4250949	0.4331964	0.4395156	0.443966	0.4452548	0.446002	0.4469948	0.4479065	0.447492	0.4474063	0.4474974	0.4477114	0.4480598	0.4468644	0.4475892	0.4470686	0.4470902	0.4466423	0.4463405
24-08-16_ECO2-HALFLIFE	A5		Green	0.0616821	0.0623334	0.0619397	0.0619783	0.0615128	0.0614991	0.0616227	0.0620328	0.0631249	0.0651124	0.0690009	0.0764272	0.0897206	0.1118064	0.1451903	0.1909572	0.2435663	0.2905387	0.3271312	0.3501222	0.3666664	0.3785972	0.3869211	0.3922968	0.3956898	0.3977251	0.3981931	0.3989612	0.4003856	0.400306	0.4010762	0.4017528	0.4015236	0.4013269	0.4015494	0.4012996	0.4025123	0.4012185	0.4015433	0.4013006
24-08-16_ECO2-HALFLIFE	A6		Green	0.0641709	0.064762	0.0646023	0.0643526	0.0642037	0.0642938	0.0641656	0.064839	0.0659209	0.0679196	0.0718827	0.0795714	0.0929465	0.115434	0.1491279	0.1939757	0.2462427	0.2941464	0.3298768	0.3536979	0.3697247	0.3821762	0.3902938	0.3961161	0.3990944	0.401442	0.4014902	0.4035839	0.4046215	0.4047836	0.4045431	0.4046672	0.4050557	0.4051968	0.4048013	0.4050166	0.405241	0.4058208	0.405347	0.405189
24-08-16_ECO2-HALFLIFE	A7
24-08-16_ECO2-HALFLIFE	A8		Green	0.0598522	0.0613605	0.0614351	0.0611152	0.0612075	0.0611075	0.0609563	0.0607927	0.060722	0.0610688	0.0617094	0.0633337	0.0664348	0.0725577	0.0828907	0.1008628	0.128048	0.164679	0.2066531	0.2467419	0.2795825	0.3033974	0.3199418	0.332016	0.340364	0.345944	0.3494067	0.3524483	0.3547641	0.3560707	0.3563013	0.3566334	0.3571084	0.3574989	0.3573808	0.3575683	0.3569034	0.3567376	0.3576272	0.3571416
24-08-16_ECO2-HALFLIFE	B1		Green	0.0663619	0.0677874	0.0680517	0.068057	0.0678496	0.0683542	0.0689144	0.0690737	0.0701133	0.0719857	0.0758765	0.0823134	0.0935943	0.1139542	0.1445742	0.1863171	0.2333046	0.2772679	0.3130776	0.3394013	0.3579635	0.3712119	0.3809632	0.3875697	0.391747	0.3958516	0.396475	0.3989593	0.3993971	0.4005947	0.4021953	0.4026132	0.4026785	0.4031471	0.4034975	0.4038161	0.4037255	0.4037701	0.4039544	0.4039078
24-08-16_ECO2-HALFLIFE	B2		Green	0.0606738	0.0611232	0.0610684	0.0609732	0.060714	0.0610519	0.0613914	0.0616165	0.0624649	0.064031	0.0673411	0.0734417	0.0839391	0.1024009	0.130049	0.1686169	0.2118279	0.2530343	0.2873411	0.3128738	0.3305722	0.3432654	0.352065	0.3578479	0.3625808	0.3652248	0.3663804	0.3687882	0.3690795	0.3699364	0.3705	0.3709085	0.370824	0.3714849	0.3711204	0.3712876	0.3715433	0.3715059	0.3714104	0.3714182
24-08-16_ECO2-HALFLIFE	B3		Green	0.0599242	0.0600094	0.0599404	0.0599187	0.0598342	0.0600292	0.0606079	0.0608902	0.0618428	0.0637856	0.0670177	0.0734626	0.0843105	0.1030909	0.1317548	0.1714557	0.2159512	0.2581707	0.2939217	0.3189006	0.3381244	0.3506433	0.359674	0.3657141	0.3696977	0.3740049	0.3754975	0.3767315	0.3773655	0.3785404	0.3794129	0.3793529	0.3791084	0.3805069	0.3807227	0.3800448	0.3798317	0.3800822	0.3802539	0.3794064
24-08-16_ECO2-HALFLIFE	B4		Green	0.0550629	0.0563186	0.0570075	0.0571101	0.0568355	0.0570686	0.0572392	0.0571882	0.057603	0.0584508	0.0599146	0.0629861	0.0678915	0.0776599	0.0945308	0.1217185	0.1609702	0.2102802	0.2607237	0.3053902	0.3404908	0.365395	0.3822147	0.3941242	0.4009954	0.4068967	0.4092677	0.4115908	0.4128676	0.414168	0.4152024	0.4155508	0.4151408	0.4164313	0.41647	0.4163518	0.4166192	0.4168157	0.4177362	0.4164388
24-08-16_ECO2-HALFLIFE	B5		Green	0.059637	0.0604462	0.0604398	0.0601927	0.0599667	0.0598659	0.0597735	0.0596967	0.0599222	0.0605091	0.0621134	0.0649158	0.0696052	0.0790396	0.0948206	0.1206627	0.1575788	0.2047142	0.2561744	0.30018	0.3341886	0.3566259	0.37393	0.3840834	0.391473	0.3952298	0.398471	0.4000264	0.4012601	0.4024163	0.4030675	0.4029616	0.4034786	0.4028202	0.4034734	0.4038446	0.4035301	0.4039091	0.4029961	0.4031887
24-08-16_ECO2-HALFLIFE	B6		Green	0.0632897	0.0641669	0.064191	0.0642083	0.063937	0.0640163	0.0638618	0.0642747	0.0647565	0.0650592	0.0668779	0.0700897	0.0754222	0.0858877	0.1030636	0.1314739	0.171697	0.222288	0.2725474	0.3173519	0.3511664	0.3751064	0.3917423	0.4023227	0.4100123	0.4140548	0.4176417	0.4188172	0.4198665	0.4206431	0.4212729	0.4214639	0.4205994	0.4212344	0.4208781	0.4214735	0.420734	0.4207027	0.4208315	0.4208271
24-08-16_ECO2-HALFLIFE	B7
24-08-16_ECO2-HALFLIFE	B8		Green	0.062094	0.0629129	0.062597	0.0619561	0.061816	0.0617111	0.0617512	0.0611972	0.0613049	0.0616272	0.0623144	0.0635161	0.0667472	0.0730946	0.0833632	0.1012073	0.128703	0.1658114	0.2089458	0.2494932	0.2840854	0.309265	0.327057	0.3387509	0.3475931	0.3527955	0.3574569	0.3598565	0.3623507	0.3645102	0.3655986	0.3657074	0.3661028	0.3671173	0.3669701	0.3674726	0.3664982	0.3674811	0.3667158	0.3666933
24-08-16_ECO2-HALFLIFE	C1		Green	0.0573838	0.0591571	0.0585949	0.0589376	0.0593257	0.0592543	0.0595917	0.0599873	0.0604319	0.0616829	0.064219	0.0687953	0.076276	0.0896667	0.1122306	0.1455039	0.1871667	0.2319044	0.2710727	0.3010338	0.3232744	0.3397386	0.350381	0.358192	0.3635505	0.3674858	0.3700511	0.3718567	0.3739437	0.3751777	0.3760755	0.3768793	0.3772731	0.3778639	0.3781333	0.3792002	0.3789519	0.3793965	0.3801275	0.3802448
24-08-16_ECO2-HALFLIFE	C2		Green	0.0606108	0.060777	0.0605658	0.0605102	0.0607365	0.0605418	0.0610996	0.0612737	0.0617295	0.0627602	0.0655721	0.069976	0.0774402	0.0910533	0.1136657	0.1467359	0.1886628	0.2334802	0.2726705	0.3028548	0.3253071	0.3409235	0.35186	0.3594486	0.3649973	0.3694086	0.3710827	0.3730677	0.3745763	0.3755153	0.3766835	0.3774233	0.3771455	0.3777589	0.3779326	0.3783095	0.3774689	0.3774653	0.3777495	0.3778976
24-08-16_ECO2-HALFLIFE	C3		Green	0.0637977	0.0639095	0.0630972	0.0632162	0.0632849	0.0633132	0.0633309	0.0638127	0.0643006	0.065548	0.0683631	0.0728115	0.0806884	0.0946534	0.118269	0.1526199	0.1955501	0.2413897	0.2809974	0.3110782	0.3333175	0.3500808	0.3612742	0.3689247	0.3739318	0.3776268	0.3796649	0.3821511	0.3833052	0.3843752	0.3849683	0.3857488	0.3853576	0.3866361	0.3865218	0.3868541	0.3861171	0.385925	0.3863013	0.3855441
24-08-16_ECO2-HALFLIFE	C4		Green	0.0566354	0.0572024	0.0572862	0.0576156	0.0577333	0.0576417	0.0581656	0.0583417	0.0586083	0.0594542	0.0610354	0.0636923	0.0686404	0.0781122	0.0945231	0.1208495	0.1598793	0.2108995	0.2649222	0.3148078	0.3533674	0.3813788	0.3996262	0.4125405	0.4214151	0.4265767	0.4296684	0.4318223	0.4325262	0.4329181	0.4341614	0.4342606	0.4345205	0.4347884	0.434777	0.4352459	0.4345321	0.4342556	0.4347276	0.4343796
24-08-16_ECO2-HALFLIFE	C5		Green	0.0646375	0.0650014	0.0649443	0.0652991	0.065328	0.0650108	0.0648898	0.0653415	0.0654318	0.0661817	0.0675684	0.0704244	0.0747916	0.0834827	0.0992459	0.1242168	0.1611245	0.2090269	0.2582372	0.3076757	0.3450069	0.3713214	0.3892779	0.4015508	0.4100543	0.4158001	0.4186517	0.4207388	0.4209139	0.4228326	0.422616	0.4236754	0.4235426	0.4236352	0.4231955	0.4237045	0.4229978	0.4232305	0.4231013	0.4223237
24-08-16_ECO2-HALFLIFE	C6		Green	0.0607392	0.0606017	0.0603555	0.0602088	0.0600539	0.0596819	0.0596425	0.0597973	0.0602203	0.0608228	0.0621924	0.0647528	0.0691353	0.0776798	0.0926146	0.1168454	0.1526676	0.1999315	0.2540782	0.3007472	0.3364678	0.3619225	0.3787229	0.3910379	0.398899	0.4039687	0.4056542	0.4073167	0.4087933	0.4098101	0.4099427	0.409076	0.4098871	0.4100398	0.4102243	0.4100119	0.4102344	0.4093448	0.4096863	0.4092345
24-08-16_ECO2-HALFLIFE	C7
24-08-16_ECO2-HALFLIFE	C8		Green	0.0554717	0.0570572	0.0570302	0.057196	0.0571051	0.0568951	0.0571306	0.056954	0.0571036	0.0571893	0.0582529	0.0599471	0.0629152	0.0686429	0.0791227	0.0966608	0.1236342	0.1597489	0.1997297	0.2392877	0.2724772	0.2963182	0.3132095	0.3253146	0.3336247	0.3394349	0.3434105	0.3466501	0.3483933	0.349429	0.3518849	0.3514815	0.3521092	0.3524859	0.353017	0.3530217	0.3533226	0.3535001	0.3538749	0.3533191
24-08-16_ECO2-HALFLIFE	D1		Green	0.0585782	0.0595085	0.058986	0.0590313	0.0586516	0.0594966	0.0594331	0.0601434	0.0611623	0.0631514	0.0671691	0.0736066	0.0852805	0.1050455	0.1356305	0.1761591	0.2208632	0.2630787	0.2967993	0.3211724	0.3385985	0.3517533	0.3606544	0.3671136	0.3708997	0.3750679	0.3767766	0.3786739	0.3804435	0.3816464	0.3825261	0.3835265	0.3831079	0.3843673	0.3848347	0.3849394	0.3855058	0.3854108	0.3862094	0.3862319
24-08-16_ECO2-HALFLIFE	D2		Green	0.0596996	0.0601033	0.0596629	0.0598419	0.0599383	0.05992	0.0603236	0.0608677	0.0621193	0.0637474	0.0676005	0.0740165	0.085366	0.1048346	0.1344647	0.173851	0.217388	0.2572938	0.2891373	0.3125528	0.3296938	0.3427191	0.350709	0.3567653	0.3606399	0.3641053	0.3651286	0.3668375	0.3691154	0.369527	0.370892	0.3710055	0.3715566	0.371327	0.3719039	0.3727153	0.3730527	0.3724692	0.3730279	0.3728179
24-08-16_ECO2-HALFLIFE	D3		Green	0.0579314	0.058494	0.0583009	0.0588029	0.05836	0.0586394	0.0589336	0.0591265	0.0605305	0.061985	0.0662705	0.0731187	0.0849314	0.1051706	0.1356021	0.1759669	0.2205136	0.2611603	0.2935692	0.3169771	0.3335726	0.3456299	0.3541131	0.3601148	0.3638946	0.3667232	0.3681701	0.3700057	0.3710124	0.3718683	0.3724109	0.3731549	0.3729043	0.3729654	0.3730132	0.3736748	0.3728013	0.3730089	0.373163	0.3729851
24-08-16_ECO2-HALFLIFE	D4		Green	0.0608785	0.0609293	0.0606802	0.0608932	0.0604489	0.0604129	0.060434	0.0609369	0.0615913	0.0627158	0.0658056	0.0705717	0.0794854	0.0957358	0.1221825	0.1612671	0.2100147	0.2647184	0.313783	0.3485508	0.3737338	0.3915649	0.4029182	0.4111299	0.414855	0.4185927	0.4197317	0.4218766	0.4216179	0.4225408	0.4226459	0.42272	0.4217398	0.422777	0.4227439	0.4222946	0.4210459	0.4206938	0.4215982	0.4212258
24-08-16_ECO2-HALFLIFE	D5		Green	0.0634421	0.0635002	0.0630328	0.0627852	0.0623889	0.0621181	0.0615257	0.0621844	0.0629893	0.0640045	0.0670815	0.0719249	0.0809388	0.0972421	0.1240185	0.1636193	0.2131927	0.2698335	0.3193686	0.3541348	0.378267	0.3952961	0.4058263	0.4142314	0.4183636	0.4215996	0.4227916	0.4236663	0.4243911	0.4236154	0.4245475	0.4242337	0.4236009	0.4235244	0.4241244	0.4237223	0.4227876	0.4219933	0.422378	0.4214869
24-08-16_ECO2-HALFLIFE	D6		Green	0.0594245	0.0591669	0.0588314	0.0586034	0.058432	0.0581377	0.0579095	0.0582195	0.0590132	0.0602805	0.0632545	0.068204	0.0771668	0.0932548	0.1195807	0.158806	0.2076283	0.2623287	0.3101867	0.3446194	0.3687058	0.3861125	0.3975591	0.4054704	0.4099058	0.4135874	0.4145425	0.4158715	0.4163731	0.4164106	0.4168539	0.4172182	0.4169285	0.4160387	0.4167615	0.4162404	0.4165271	0.4164548	0.4161274	0.4157251
24-08-16_ECO2-HALFLIFE	D7
24-08-16_ECO2-HALFLIFE	D8		Green	0.0614543	0.0619314	0.0617348	0.0618817	0.0613222	0.0614896	0.0611858	0.0612837	0.061407	0.0618436	0.0632107	0.0655424	0.0699234	0.0784735	0.0935557	0.1176152	0.1534723	0.1995175	0.2490114	0.2912266	0.32404	0.3478001	0.3631396	0.3740646	0.3813842	0.3867031	0.3896023	0.391542	0.3929345	0.3934414	0.3939715	0.3955947	0.3951967	0.3944291	0.3958199	0.3960714	0.3960819	0.3961072	0.3968032	0.3962629
24-08-16_ECO2-HALFLIFE	E1		Green	0.056951	0.0576518	0.0575997	0.0575526	0.057327	0.0577006	0.0571805	0.0576107	0.0579782	0.0585462	0.0605252	0.0629805	0.0682659	0.0781434	0.0953226	0.1209103	0.1577317	0.2012781	0.2442068	0.2794597	0.3067151	0.3261797	0.340037	0.3492795	0.3565323	0.3610997	0.3640491	0.3667069	0.3680524	0.3702093	0.3709302	0.3718457	0.372154	0.3732044	0.3735907	0.3736733	0.3742713	0.3736582	0.3737227	0.3743553
24-08-16_ECO2-HALFLIFE	E2		Green	0.0628305	0.0634514	0.0636027	0.0635587	0.0635427	0.0639723	0.0636819	0.0640808	0.0643691	0.0648675	0.0662349	0.0685637	0.0733563	0.0814765	0.0958484	0.1184175	0.150868	0.1903035	0.2293939	0.2628596	0.2895292	0.3084931	0.3218669	0.3312995	0.338023	0.3430848	0.3461795	0.3487829	0.3506896	0.3519574	0.352822	0.3535559	0.3533508	0.3536119	0.3541739	0.3542842	0.3544679	0.3542271	0.3540736	0.35425
24-08-16_ECO2-HALFLIFE	E3		Green	0.060987	0.0606262	0.0599419	0.0596257	0.0594078	0.0594538	0.0594025	0.0598029	0.0598119	0.0606825	0.0622239	0.0652346	0.0703391	0.0800963	0.0967959	0.1231588	0.1597457	0.2035545	0.2463878	0.2815024	0.3092207	0.3296489	0.3430081	0.352677	0.3592266	0.3643908	0.3675515	0.3694461	0.3707966	0.3718119	0.3730419	0.3737042	0.3735668	0.3739473	0.3741081	0.3741701	0.3745013	0.3744008	0.3747798	0.3742228
24-08-16_ECO2-HALFLIFE	E4		Green	0.0636639	0.063888	0.0638306	0.0635449	0.0635889	0.0637119	0.0634995	0.0641164	0.0642028	0.0646271	0.066269	0.0688482	0.0737411	0.0829374	0.0986818	0.1251161	0.1645541	0.2150671	0.2690141	0.318472	0.3574064	0.3847823	0.4033191	0.4157647	0.4254262	0.4303109	0.434573	0.4363614	0.4368568	0.438636	0.4388182	0.4389916	0.4387407	0.4390018	0.4390286	0.4390177	0.4388641	0.4388282	0.4385055	0.4387813
24-08-16_ECO2-HALFLIFE	E5		Green	0.0622894	0.0618063	0.0611087	0.0611012	0.0608644	0.0612511	0.0611395	0.061165	0.0607611	0.0614677	0.0626669	0.0647855	0.0688438	0.0773675	0.0923458	0.1169632	0.1538894	0.2016931	0.252829	0.2988593	0.3357279	0.3619762	0.3799902	0.391868	0.4000204	0.4050102	0.4083364	0.4097133	0.4113748	0.412543	0.4135928	0.4132747	0.4136558	0.4138756	0.4138996	0.4144016	0.4141339	0.4138812	0.4142145	0.4144348
24-08-16_ECO2-HALFLIFE	E6		Green	0.0574863	0.057602	0.0571769	0.0570545	0.0567373	0.056583	0.0565632	0.0565118	0.0569688	0.0572022	0.0587014	0.0613439	0.0659979	0.0748273	0.0899991	0.1154288	0.153185	0.2020317	0.2543538	0.302094	0.3394311	0.3656408	0.3836493	0.3967534	0.4047387	0.4099774	0.4135788	0.4152137	0.4169561	0.4178487	0.4182024	0.4183699	0.4185906	0.4190129	0.4185857	0.4193834	0.4183444	0.4188594	0.4182618	0.4185511
24-08-16_ECO2-HALFLIFE	E7
24-08-16_ECO2-HALFLIFE	E8		Green	0.059799	0.0611083	0.0611868	0.0610438	0.060895	0.0610829	0.0608494	0.0610591	0.061042	0.0615179	0.0628884	0.0653856	0.070169	0.0790087	0.0942283	0.119795	0.1563242	0.2027228	0.2495	0.292922	0.3249694	0.3484389	0.3637887	0.3750698	0.3817979	0.3867149	0.3894863	0.3915737	0.3931694	0.3935685	0.3934422	0.3939054	0.3941369	0.3946928	0.3948493	0.3947242	0.3943581	0.394587	0.3944578	0.3942023
24-08-16_ECO2-HALFLIFE	F1		Green	0.0550747	0.0565337	0.0567069	0.0565468	0.0564872	0.0566442	0.0563719	0.0565445	0.0569045	0.0572338	0.0582835	0.060143	0.064191	0.0708408	0.0830574	0.1030901	0.1338438	0.1727616	0.2159236	0.2541444	0.2853214	0.3080885	0.3232767	0.3343805	0.3431892	0.348801	0.3515812	0.3541254	0.3567725	0.3577765	0.3592941	0.3601414	0.3609157	0.3613827	0.3612365	0.3617633	0.3621031	0.3624504	0.3627936	0.3626121
24-08-16_ECO2-HALFLIFE	F2		Green	0.0537295	0.0545103	0.0544968	0.0543889	0.0546371	0.0546763	0.0545748	0.0547743	0.0548183	0.0550464	0.05582	0.0576145	0.0616802	0.0674419	0.0785606	0.0968097	0.1247098	0.1609904	0.2004328	0.2357685	0.2648868	0.2861528	0.3004805	0.3111938	0.3187591	0.3230957	0.3269716	0.3296187	0.3319436	0.3333042	0.3342929	0.3354379	0.3351601	0.3361786	0.3360469	0.3367534	0.3370286	0.337175	0.3370256	0.3377615
24-08-16_ECO2-HALFLIFE	F3		Green	0.0615141	0.0625135	0.0624985	0.0622468	0.0623376	0.0624485	0.0623246	0.0622971	0.0624303	0.0629004	0.0636708	0.0657344	0.0698842	0.0766302	0.0893402	0.11011	0.1417429	0.182757	0.2270992	0.2670739	0.2996876	0.3232512	0.3404841	0.35216	0.3605133	0.365256	0.369425	0.3729461	0.375028	0.3759719	0.3780873	0.3786077	0.3790833	0.3800312	0.3802677	0.3807896	0.381219	0.3811185	0.3816142	0.381659
24-08-16_ECO2-HALFLIFE	F4		Green	0.0613355	0.0624422	0.0626231	0.0623794	0.0621441	0.0622233	0.0621395	0.0618558	0.0620542	0.0623927	0.0638136	0.0669853	0.0721603	0.0822199	0.0997465	0.127953	0.1677242	0.2154177	0.2622265	0.3008457	0.330434	0.3506101	0.3642019	0.3733098	0.3793837	0.3823234	0.3835308	0.3845269	0.3849475	0.3851274	0.3845073	0.3835956	0.3834177	0.3824726	0.3819905	0.3813586	0.3802007	0.379556	0.3796998	0.378117
24-08-16_ECO2-HALFLIFE	F5		Green	0.0604493	0.0614678	0.0617871	0.061922	0.0613938	0.0614144	0.0609335	0.0610121	0.060727	0.0614617	0.0627478	0.0656969	0.0714589	0.0811803	0.0988952	0.1265822	0.1669346	0.2154858	0.2639389	0.3053486	0.3364318	0.3588891	0.3729301	0.383682	0.3902223	0.3946518	0.3961494	0.3982723	0.3991691	0.400293	0.4010918	0.4009917	0.400762	0.401373	0.4010328	0.4014944	0.401881	0.4015179	0.4014021	0.401052
24-08-16_ECO2-HALFLIFE	F6		Green	0.0496208	0.0512798	0.0523718	0.0522488	0.0523293	0.0523879	0.0521037	0.0520926	0.052304	0.0526782	0.054282	0.0569841	0.0628022	0.0723283	0.089363	0.1166642	0.1555416	0.2023779	0.2495766	0.2894034	0.3198491	0.3408444	0.3553194	0.3659835	0.371864	0.3754531	0.3778893	0.3797205	0.3810538	0.3820226	0.3825556	0.3829437	0.383069	0.3830538	0.3831631	0.383989	0.3841106	0.3835671	0.3842965	0.3835231
24-08-16_ECO2-HALFLIFE	F7
24-08-16_ECO2-HALFLIFE	F8		Green	0.0573641	0.0594349	0.0602112	0.0599618	0.0601102	0.0602553	0.0601085	0.0601912	0.0603421	0.0608742	0.0622196	0.065266	0.0704079	0.0799953	0.0966021	0.123325	0.1628757	0.211553	0.2621971	0.3056628	0.3394637	0.3633041	0.3797958	0.3905863	0.3986821	0.4024143	0.4058907	0.4073614	0.4084084	0.4091166	0.4097477	0.4099248	0.4098896	0.4095734	0.4101862	0.4097045	0.4091344	0.4097517	0.4092527	0.4086683

## Sheet: Amp. Plot Data
Study Name	New Study
Study Type	Relative Quantification
ROX Normalization	Disabled
Experiment Name	Plate Type	Run Start	Run Finish
24-08-16_ECO2-HALFLIFE		8/16/2024 4:02 PM	8/16/2024 5:00 PM
Experiment	Well	Exclude	Assay Name	Cycle 1	Cycle 2	Cycle 3	Cycle 4	Cycle 5	Cycle 6	Cycle 7	Cycle 8	Cycle 9	Cycle 10	Cycle 11	Cycle 12	Cycle 13	Cycle 14	Cycle 15	Cycle 16	Cycle 17	Cycle 18	Cycle 19	Cycle 20	Cycle 21	Cycle 22	Cycle 23	Cycle 24	Cycle 25	Cycle 26	Cycle 27	Cycle 28	Cycle 29	Cycle 30	Cycle 31	Cycle 32	Cycle 33	Cycle 34	Cycle 35	Cycle 36	Cycle 37	Cycle 38	Cycle 39	Cycle 40
24-08-16_ECO2-HALFLIFE	A1		1R	-0.0000767	0.0007103	0.0007933	0.0000892	-0.000413	-0.0005042	0.0000138	0.0011366	0.0037009	0.0090285	0.019125	0.0363108	0.0628054	0.0982443	0.1393507	0.1801338	0.2154019	0.2424086	0.2616664	0.2749633	0.28419	0.2905367	0.2947141	0.2975467	0.299199	0.3001661	0.3005529	0.300888	0.3012209	0.3012478	0.3008165	0.3000521	0.2994201	0.2988951	0.2985591	0.2979632	0.2972469	0.296448	0.2957778	0.2952136
24-08-16_ECO2-HALFLIFE	A2		1R	0.0001973	0.0006404	0.0006139	0.0000733	-0.0003139	-0.000451	-0.0000116	0.001184	0.0040243	0.0096004	0.0198599	0.0369839	0.0632472	0.0984455	0.1393963	0.1798498	0.215442	0.2428303	0.2630433	0.2768116	0.2865779	0.2932353	0.2979361	0.301126	0.3032259	0.3043384	0.3052784	0.3060312	0.306586	0.3069128	0.3070599	0.3073296	0.3073575	0.307317	0.3070716	0.3067463	0.3063075	0.3058719	0.3054957	0.305265
24-08-16_ECO2-HALFLIFE	A3		1R	0.0005497	0.0007603	0.0006007	0.0000382	-0.0003309	-0.000449	-0.0000065	0.0012713	0.0042527	0.0100387	0.0205863	0.0384199	0.065629	0.1021131	0.1446297	0.1871677	0.2245024	0.2530762	0.2735143	0.2872226	0.296817	0.3030047	0.3073264	0.3100831	0.3122611	0.313324	0.3140678	0.3142877	0.3146	0.3144464	0.3142777	0.3139365	0.3136989	0.313179	0.3127458	0.3121596	0.3117262	0.3110434	0.3105581	0.3103295
24-08-16_ECO2-HALFLIFE	A4		1P	0.0013881	0.0015004	0.0012102	0.0005636	-0.0000841	-0.0005561	-0.0008082	-0.0006682	0.0002007	0.0023494	0.006939	0.0157332	0.0315468	0.0571842	0.0945867	0.1417324	0.1938814	0.2423124	0.2814463	0.3087771	0.3275172	0.3400213	0.3487247	0.3544204	0.3578452	0.3594127	0.3598276	0.3601168	0.3600188	0.3595614	0.3588303	0.3583088	0.3579319	0.3571263	0.3564909	0.3555658	0.3550464	0.3541361	0.3532988	0.3523536
24-08-16_ECO2-HALFLIFE	A5		1P	0.0014799	0.0014057	0.0011273	0.0004766	-0.0000474	-0.000543	-0.0007469	-0.0005821	0.000204	0.0021495	0.0062065	0.0140321	0.0279235	0.0504673	0.0838357	0.1273785	0.1754509	0.2204651	0.2556065	0.2806053	0.2973835	0.3092726	0.3174389	0.3227593	0.3259835	0.3275718	0.3282851	0.3287948	0.329122	0.3294498	0.3295284	0.3295571	0.3292636	0.3288186	0.3283668	0.3283848	0.3278974	0.3276014	0.3268204	0.3263897
24-08-16_ECO2-HALFLIFE	A6		1P	0.0014939	0.0014191	0.001064	0.0004622	-0.0000563	-0.0005343	-0.0007383	-0.0006116	0.000224	0.0021562	0.0062907	0.0142174	0.0283188	0.0510886	0.0843493	0.1275365	0.1754603	0.220345	0.2557477	0.2805248	0.2975423	0.3093252	0.3177067	0.3229304	0.3262308	0.3276064	0.3286873	0.3293314	0.3300135	0.3299176	0.3295171	0.3291921	0.3289943	0.3286233	0.3281946	0.3277937	0.3277178	0.3274123	0.3269793	0.3263003
24-08-16_ECO2-HALFLIFE	A7
24-08-16_ECO2-HALFLIFE	A8		7R	-0.0002551	0.0006043	0.0008542	0.0006322	0.0003519	0.0001279	-0.0001814	-0.0004809	-0.0006144	-0.0004799	0.0002196	0.0018373	0.0052823	0.0116303	0.0229353	0.041261	0.0683527	0.1034451	0.1428387	0.1809688	0.2130459	0.2372748	0.2545816	0.2667328	0.2752291	0.280855	0.2847121	0.2874811	0.2895314	0.2906447	0.2910968	0.2912716	0.2914998	0.2915779	0.2915601	0.2911906	0.2908051	0.2906537	0.2905621	0.2903639
24-08-16_ECO2-HALFLIFE	B1		2R	0.0003811	0.0008764	0.0008983	0.0003759	-0.0000664	-0.0003237	-0.0004588	-0.0004156	0.0000651	0.0017895	0.0053131	0.0119728	0.0241222	0.0443327	0.0746972	0.1139375	0.1576256	0.199336	0.2341584	0.2605138	0.2793488	0.2926596	0.3019852	0.3082871	0.3127068	0.3151321	0.3169931	0.3176318	0.3184619	0.3189974	0.3195263	0.3196778	0.3194519	0.3192035	0.3190396	0.3186893	0.318237	0.31774	0.3172576	0.3167448
24-08-16_ECO2-HALFLIFE	B2		2R	0.0012102	0.0011017	0.0008116	0.0002853	-0.0001101	-0.0003605	-0.0004496	-0.0003684	0.0001216	0.0016399	0.0049089	0.0111551	0.0224518	0.0409311	0.0687672	0.104853	0.1454582	0.184643	0.2179351	0.2433912	0.2616428	0.2743166	0.2830187	0.2890673	0.293064	0.2955183	0.2971976	0.2980926	0.2988881	0.2990688	0.2992886	0.2991946	0.299133	0.2988138	0.2985785	0.2982081	0.2979467	0.2975977	0.2971662	0.2967496
24-08-16_ECO2-HALFLIFE	B3		2R	0.0017993	0.0013456	0.0008563	0.0003104	-0.0001474	-0.0004052	-0.0005406	-0.0004236	0.0001482	0.0017032	0.005089	0.0114432	0.0229801	0.0419234	0.0704843	0.107617	0.1492681	0.1896027	0.2234316	0.2495954	0.2680152	0.2811188	0.289828	0.295692	0.2999815	0.3027551	0.3046123	0.305245	0.3057718	0.3061782	0.3063532	0.3060551	0.3059322	0.3059014	0.305726	0.3050135	0.3043125	0.3038948	0.3032655	0.3022703
24-08-16_ECO2-HALFLIFE	B4		2P	0.0010186	0.0014899	0.0015769	0.0011538	0.0005787	0.0000263	-0.0004516	-0.0008689	-0.0010605	-0.0007472	0.0004517	0.0030032	0.0083229	0.0182424	0.0355893	0.0627639	0.1007516	0.1464912	0.1940358	0.2368439	0.2711389	0.2961516	0.313434	0.3247053	0.3323372	0.3367896	0.339726	0.3411208	0.3421588	0.3427673	0.3430662	0.342795	0.3426093	0.3423202	0.3421285	0.3415957	0.3411154	0.3409815	0.3403259	0.3391724
24-08-16_ECO2-HALFLIFE	B5		2P	0.0018336	0.0019517	0.0017178	0.0011387	0.0005282	-0.0000307	-0.0005399	-0.0009403	-0.0011143	-0.000728	0.0005174	0.0031302	0.0083531	0.0179021	0.0345021	0.0602626	0.0964746	0.141226	0.1883406	0.2310795	0.2641441	0.2883083	0.3045207	0.3157172	0.3223979	0.3267746	0.3292065	0.3307974	0.3316933	0.3322878	0.3324358	0.3323706	0.331869	0.3316204	0.3313232	0.3311406	0.3308667	0.3301647	0.3296317	0.3290365
24-08-16_ECO2-HALFLIFE	B6		2P	0.0005852	0.0008824	0.0008929	0.0005206	0.0001667	-0.0002445	-0.0004276	-0.0004766	-0.0003731	0.0001989	0.001681	0.0048397	0.0108806	0.0215762	0.0399644	0.0682718	0.1077176	0.1544465	0.2027024	0.2453662	0.2792568	0.303758	0.3205144	0.331854	0.3389958	0.3438065	0.3464458	0.3480873	0.3487921	0.349315	0.3495518	0.3492415	0.348933	0.3484421	0.3484378	0.3479753	0.3476212	0.3471115	0.3468468	0.3465911
24-08-16_ECO2-HALFLIFE	B7
24-08-16_ECO2-HALFLIFE	B8		7R	0.000757	0.001114	0.0009844	0.0005351	0.0001562	0.0000043	-0.0002856	-0.0005046	-0.0006296	-0.0003408	0.0003126	0.0019356	0.0054454	0.0119775	0.0233805	0.041833	0.0692321	0.1050614	0.1452412	0.1845822	0.2179383	0.2437092	0.2618474	0.2745399	0.2830357	0.2891874	0.2931916	0.2962931	0.2985606	0.3003909	0.3014262	0.3018734	0.302296	0.3026333	0.3030063	0.3027163	0.302803	0.3024671	0.3024485	0.3020948
24-08-16_ECO2-HALFLIFE	C1		3R	-0.0003086	0.0003168	0.0004652	0.000152	0.0000023	-0.0001491	-0.000298	-0.000275	0.0000527	0.0010937	0.0035121	0.008007	0.0161201	0.0302291	0.0529356	0.0850662	0.1245879	0.1660748	0.203661	0.2337482	0.2562674	0.272347	0.2836167	0.2911846	0.2965167	0.3001003	0.3024996	0.3042827	0.3056221	0.3066589	0.307268	0.307597	0.3078237	0.3078723	0.3081452	0.3081384	0.30819	0.3081296	0.3081911	0.3081435
24-08-16_ECO2-HALFLIFE	C2		3R	0.0009787	0.0007448	0.0004369	0.000149	-0.0001334	-0.0002113	-0.0003066	-0.0001851	0.0000941	0.0012525	0.0037269	0.0083459	0.0165653	0.0308541	0.0536783	0.0859404	0.1256043	0.1673081	0.2050977	0.2354323	0.2579089	0.2739696	0.2850758	0.292826	0.2984011	0.3020048	0.3044205	0.3058687	0.3070719	0.3080027	0.3086774	0.3089464	0.3090305	0.3089259	0.3090395	0.3086685	0.3082384	0.3077773	0.3076458	0.3075649
24-08-16_ECO2-HALFLIFE	C3		3R	0.0014769	0.0010214	0.0005683	0.0001008	-0.0000865	-0.0003076	-0.0003909	-0.000321	0.0001587	0.0014162	0.0039939	0.0087814	0.0172856	0.0321788	0.0558966	0.0892696	0.1300505	0.1725838	0.2108338	0.2412172	0.2639857	0.2804584	0.2920682	0.2997593	0.3049508	0.3082716	0.3107521	0.3123856	0.3136964	0.3143762	0.3149314	0.3149996	0.3152963	0.3152947	0.3155342	0.3151019	0.3146437	0.3142002	0.3137499	0.3131112
24-08-16_ECO2-HALFLIFE	C4		3P	0.0018475	0.001636	0.0013452	0.0009046	0.0004056	-0.0000286	-0.0004433	-0.0007386	-0.0009266	-0.0006462	0.0004309	0.0028755	0.0079503	0.0176097	0.0343952	0.0610334	0.099208	0.1466148	0.1976401	0.2445118	0.2827132	0.3103685	0.3294753	0.3422033	0.3505693	0.355661	0.3585126	0.3598783	0.360344	0.3605062	0.3604668	0.3603834	0.3599749	0.3595295	0.3591538	0.3584508	0.3576595	0.3568692	0.3562009	0.3555087
24-08-16_ECO2-HALFLIFE	C5		3P	0.0020169	0.0017435	0.0014671	0.0010789	0.0006041	-0.0000294	-0.0005219	-0.0008786	-0.0009449	-0.0006996	0.0004676	0.0028405	0.0076483	0.0167584	0.0327365	0.0581201	0.0942167	0.1383932	0.1867466	0.2315763	0.268774	0.2954777	0.3138286	0.3262426	0.3345863	0.3397896	0.3428541	0.3440617	0.3449583	0.3450871	0.3455106	0.3452502	0.3450929	0.3444359	0.3439929	0.3432835	0.3427981	0.3421	0.3413783	0.3403198
24-08-16_ECO2-HALFLIFE	C6		3P	0.0028436	0.0022552	0.0016639	0.0010667	0.0004276	-0.0001757	-0.0006758	-0.0009109	-0.000932	-0.0005482	0.000548	0.0029043	0.0076522	0.0165249	0.0320137	0.0565951	0.0919529	0.1372826	0.1862279	0.2313254	0.2668589	0.2924363	0.3102118	0.3221227	0.3301234	0.3345809	0.3369723	0.3381659	0.3391367	0.3395975	0.3392771	0.3388882	0.338506	0.3384742	0.3381013	0.3377516	0.3370438	0.3365207	0.3357729	0.335171
24-08-16_ECO2-HALFLIFE	C7
24-08-16_ECO2-HALFLIFE	C8		7R	-0.0001847	0.0006016	0.0009147	0.0006689	0.0003622	0.0000787	-0.0002334	-0.0004256	-0.0006677	-0.0004965	0.0001896	0.0018366	0.0050382	0.0111684	0.0221552	0.0402239	0.0668376	0.1009322	0.1392217	0.1765361	0.2084706	0.2328495	0.2502002	0.262374	0.2708541	0.2766244	0.2807045	0.2834289	0.2851733	0.2866566	0.2874243	0.288056	0.2879946	0.2882447	0.2882872	0.2883044	0.2882038	0.2882264	0.2879635	0.2874562
24-08-16_ECO2-HALFLIFE	D1		4R	0.0005762	0.0007079	0.0005447	-0.0000552	-0.0001992	-0.0003795	-0.0001965	0.0000445	0.0009697	0.0029973	0.0068311	0.0138932	0.0262045	0.0465648	0.0765435	0.1148351	0.1570036	0.1969027	0.2300249	0.2548839	0.2728877	0.2857341	0.2949248	0.3009927	0.3054829	0.3083897	0.3106668	0.3121445	0.3134535	0.3144233	0.3151367	0.3153096	0.3156091	0.3157309	0.3160272	0.3160924	0.3159701	0.3160792	0.316007	0.315974
24-08-16_ECO2-HALFLIFE	D2		4R	0.0017263	0.0013401	0.000879	0.0003155	-0.0001073	-0.0004553	-0.0006541	-0.0004295	0.0002032	0.0019389	0.0053961	0.0120938	0.0239966	0.0436374	0.0726239	0.1096332	0.1500677	0.1879879	0.2192009	0.2428257	0.2601778	0.272388	0.2809032	0.2863683	0.2903252	0.2926045	0.2941618	0.2953233	0.2962808	0.2971238	0.2972453	0.2974133	0.2970497	0.2968406	0.2967183	0.296785	0.2964649	0.2960606	0.2954738	0.2950114
24-08-16_ECO2-HALFLIFE	D3		4R	0.0002947	0.0003391	0.0003635	0.0000526	-0.0001008	-0.0003235	-0.0003342	0.00003	0.0007809	0.0028961	0.0068259	0.0142085	0.026909	0.0474706	0.0775495	0.115731	0.1573175	0.1962521	0.2281404	0.2520116	0.269099	0.2812114	0.2897926	0.2956146	0.2995518	0.3019707	0.3037415	0.304905	0.3058715	0.3064071	0.306855	0.3069342	0.3068528	0.3065393	0.30653	0.306209	0.3059414	0.3055046	0.3052996	0.3049662
24-08-16_ECO2-HALFLIFE	D4		4P	0.002647	0.00207	0.0015471	0.0008592	0.0002423	-0.0004385	-0.0008036	-0.0009386	-0.0007058	0.0003894	0.0028551	0.0079172	0.0173661	0.0340419	0.0607747	0.0983399	0.1453241	0.195635	0.2412859	0.2770966	0.3024962	0.3200908	0.3320284	0.339264	0.3439611	0.3463006	0.3481133	0.3485939	0.3490026	0.3487312	0.3485708	0.347776	0.3472919	0.3467721	0.3464293	0.3453245	0.3441133	0.3433534	0.3428857	0.3424111
24-08-16_ECO2-HALFLIFE	D5		4P	0.00295	0.0024234	0.001795	0.001015	0.0003006	-0.0005287	-0.0010064	-0.0011255	-0.0007087	0.0005141	0.0030831	0.0083184	0.0179624	0.0349175	0.0620681	0.1003088	0.1485043	0.2000112	0.2465824	0.2823174	0.3072171	0.3240381	0.3356167	0.3428964	0.3477446	0.3501886	0.3515466	0.3520676	0.3519327	0.351817	0.351355	0.3509406	0.3501901	0.3497441	0.3493751	0.34872	0.3476002	0.3467425	0.3458994	0.3450241
24-08-16_ECO2-HALFLIFE	D6		4P	0.0030912	0.0023587	0.001636	0.000942	0.0002617	-0.0004185	-0.0009384	-0.0010956	-0.0007543	0.0004751	0.0030897	0.0082694	0.0178206	0.0344971	0.0612612	0.0989367	0.1460704	0.1960816	0.2412963	0.2763063	0.3011659	0.3183634	0.3301693	0.3376514	0.3425451	0.3451202	0.3466598	0.3471393	0.347313	0.3471915	0.3470242	0.3467478	0.346027	0.3454258	0.3447474	0.3444612	0.34391	0.3434233	0.342707	0.3418806
24-08-16_ECO2-HALFLIFE	D7
24-08-16_ECO2-HALFLIFE	D8		7P	0.0017392	0.0016529	0.0014565	0.0009147	0.0004941	-0.0000767	-0.0004284	-0.0007947	-0.0009142	-0.0006108	0.0004289	0.0027833	0.0075321	0.016531	0.0320895	0.0567503	0.0917321	0.135192	0.1807712	0.2219399	0.2545307	0.2781629	0.2944989	0.3053548	0.3128705	0.3177109	0.320758	0.3224963	0.3234372	0.3239082	0.3244561	0.3247024	0.3245161	0.3242524	0.3242051	0.3244172	0.3241742	0.3240793	0.3238008	0.3233338
24-08-16_ECO2-HALFLIFE	E1		5R	0.0008347	0.0009847	0.0008855	0.0004774	0.0002113	-0.0002125	-0.0004177	-0.000625	-0.0004695	0.0002022	0.0015699	0.00451	0.010083	0.020564	0.0378123	0.064042	0.0990607	0.1398598	0.180136	0.2149819	0.2420064	0.2618991	0.2757874	0.2856052	0.2923263	0.2969498	0.3000415	0.3020593	0.3038129	0.3049209	0.3058856	0.306234	0.3066923	0.3069742	0.3071809	0.3072367	0.3069595	0.3066762	0.3064044	0.3065478
24-08-16_ECO2-HALFLIFE	E2		5R	0.0004384	0.0006087	0.0005574	0.0002938	0.0001229	-0.0001301	-0.0002447	-0.0004065	-0.0003053	0.0001187	0.0012228	0.0037584	0.0085448	0.0173457	0.0320721	0.0549086	0.0860995	0.1227976	0.1598341	0.1926153	0.2186877	0.2380627	0.2516921	0.2612414	0.26802	0.2726859	0.2759785	0.2782194	0.2798514	0.2809037	0.281565	0.2817355	0.2817047	0.2816167	0.2816338	0.2816251	0.2813488	0.2809845	0.2806179	0.2803903
24-08-16_ECO2-HALFLIFE	E3		5R	0.0023397	0.0016472	0.0009696	0.0003395	-0.000047	-0.0003453	-0.0004374	-0.0005419	-0.0003391	0.000244	0.0018277	0.0048228	0.0105564	0.020853	0.0382357	0.0645616	0.0999239	0.1407764	0.1811381	0.2161363	0.2436662	0.2639442	0.2782057	0.2878411	0.2947448	0.2994791	0.3026618	0.3045732	0.3057694	0.3067442	0.3074895	0.3078506	0.3079286	0.3078393	0.3078166	0.3077774	0.3076511	0.3076304	0.3073138	0.3068449
24-08-16_ECO2-HALFLIFE	E4		5P	0.0023449	0.0019915	0.0014681	0.0008847	0.0003614	-0.0001375	-0.0004454	-0.0007655	-0.0008733	-0.0006394	0.0004253	0.0029796	0.008052	0.0175129	0.0341541	0.060876	0.0991874	0.1466697	0.1974919	0.2444547	0.2825603	0.310359	0.329328	0.3423923	0.3509058	0.3566916	0.3598529	0.3615512	0.3624218	0.362757	0.3629849	0.3625361	0.3621135	0.3616422	0.3612508	0.3607212	0.3601707	0.3595162	0.3590049	0.3585975
24-08-16_ECO2-HALFLIFE	E5		5P	0.0026294	0.001785	0.0010991	0.0004953	0.000253	-0.000024	-0.0002137	-0.0006668	-0.0008472	-0.0006364	0.0004152	0.0025841	0.0071945	0.0160914	0.0318414	0.0570589	0.0932182	0.138217	0.1862504	0.2306389	0.2667315	0.2934853	0.3119088	0.3243004	0.3323506	0.3375503	0.3404914	0.3423231	0.3434355	0.3444389	0.3447824	0.3448635	0.3446679	0.3445864	0.3445451	0.3443414	0.3440455	0.3436933	0.3435038	0.3434719
24-08-16_ECO2-HALFLIFE	E6		5P	0.0025649	0.0021318	0.0016193	0.0009624	0.0003959	-0.0001364	-0.0005802	-0.0008202	-0.0009758	-0.0006145	0.0004753	0.0030386	0.0080453	0.0172285	0.0333369	0.0590876	0.0960632	0.1420029	0.1912707	0.2367019	0.273429	0.3002455	0.3189844	0.3316485	0.3400559	0.3452958	0.3484189	0.3503766	0.3514313	0.3520589	0.3521616	0.3520403	0.3519419	0.3516453	0.3515409	0.3509495	0.3506722	0.3499298	0.3496301	0.3492551
24-08-16_ECO2-HALFLIFE	E7
24-08-16_ECO2-HALFLIFE	E8		7P	0.0008485	0.0013525	0.0013724	0.0009063	0.0004766	0.0000168	-0.0003234	-0.0007321	-0.0009042	-0.0006895	0.0003634	0.0028521	0.0078305	0.0170498	0.0331968	0.0585736	0.0943434	0.1371834	0.182321	0.2226748	0.2552595	0.2784867	0.2947918	0.3055165	0.3127636	0.3171741	0.3200377	0.3217941	0.3227599	0.3229877	0.322838	0.3226325	0.3226544	0.322574	0.3223748	0.3218682	0.3213857	0.3209019	0.320455	0.3198466
24-08-16_ECO2-HALFLIFE	F1		6R	0.0003334	0.0010114	0.0011496	0.0007817	0.0004084	-0.0000023	-0.0003356	-0.0006013	-0.0006664	-0.0004392	0.0002879	0.0022545	0.0060879	0.0133736	0.0259876	0.0466361	0.0761851	0.1134439	0.1531916	0.1903591	0.2207283	0.24342	0.2594206	0.2707685	0.2789241	0.2843053	0.2875983	0.289903	0.2916157	0.2929862	0.2937567	0.2944507	0.2947945	0.2948071	0.2947372	0.2946249	0.2946771	0.2946682	0.2944854	0.2941263
24-08-16_ECO2-HALFLIFE	F2		6R	0.0005711	0.0008055	0.0007436	0.0005042	0.0002824	0.0000627	-0.0001732	-0.0004076	-0.000532	-0.0004651	0.0001853	0.0021149	0.0057072	0.0124076	0.0238357	0.0426434	0.0698383	0.1040977	0.1408356	0.1751861	0.2034777	0.2247667	0.2399207	0.2505078	0.2577645	0.2627422	0.2660804	0.268748	0.2705772	0.2718536	0.2727367	0.2730737	0.2734206	0.2733419	0.2735914	0.273593	0.2736874	0.2734965	0.2734591	0.2736183
24-08-16_ECO2-HALFLIFE	F3		6R	0.0007021	0.0010631	0.0010072	0.0006483	0.0003314	0.0000572	-0.0002565	-0.0005628	-0.0006711	-0.0005134	0.0002878	0.0023155	0.0063351	0.0139035	0.0270119	0.0484159	0.0792546	0.1179508	0.1594276	0.1981043	0.2298547	0.2540246	0.2712152	0.2833356	0.2912927	0.2967475	0.3005916	0.3035487	0.3054308	0.3068444	0.3077374	0.3084743	0.3088221	0.3090752	0.3093437	0.3094394	0.3094228	0.3093975	0.3092439	0.3091388
24-08-16_ECO2-HALFLIFE	F4		6P	-0.0002895	0.0003928	0.0006251	0.00041	0.000161	-0.0000346	-0.0002464	-0.0004185	-0.0004498	0.0000871	0.0016151	0.0047553	0.010775	0.0215797	0.0400616	0.0684473	0.1068887	0.1515308	0.1957889	0.234012	0.2633574	0.2843605	0.2985367	0.3080122	0.313937	0.3172283	0.318827	0.319586	0.3200025	0.3198803	0.3193139	0.3186283	0.3178344	0.3171837	0.3163816	0.3155086	0.3145814	0.3139128	0.3131025	0.3119795
24-08-16_ECO2-HALFLIFE	F5		6P	-0.000486	0.0002258	0.000643	0.0005446	0.0003466	-0.0000567	-0.0002576	-0.0005605	-0.0004581	0.0000467	0.0016296	0.0048882	0.0109587	0.021951	0.0402517	0.0687628	0.1075526	0.1532644	0.1993287	0.2395703	0.2711466	0.2936001	0.3092764	0.319647	0.3268139	0.330896	0.3335056	0.3349376	0.3362451	0.3371112	0.337645	0.3377276	0.3377476	0.3376876	0.337858	0.3379536	0.3380415	0.337937	0.3375869	0.3372412
24-08-16_ECO2-HALFLIFE	F6		6P	-0.0014326	-0.0001877	0.0004632	0.0005879	0.0003681	0.0000947	-0.0002094	-0.0004625	-0.0004961	0.0000086	0.0013435	0.0044931	0.0102834	0.0208512	0.0385801	0.0660928	0.1035393	0.1476182	0.1920137	0.2309457	0.2611431	0.28289	0.2980431	0.3081578	0.3146439	0.3183874	0.3207811	0.3224229	0.3235755	0.3242954	0.3247002	0.3248239	0.3247649	0.3246129	0.3246944	0.3248216	0.3247311	0.3246085	0.3241875	0.3236899
24-08-16_ECO2-HALFLIFE	F7
24-08-16_ECO2-HALFLIFE	F8		7P	-0.0014705	-0.0000866	0.0005239	0.0004936	0.0002529	0.0000464	-0.0001819	-0.0004084	-0.0004086	0.0000122	0.0013981	0.0043206	0.0099905	0.0201805	0.0375641	0.0649355	0.1029971	0.1490324	0.1963727	0.2387542	0.2722012	0.2966568	0.3134423	0.3249795	0.3322636	0.3371097	0.3397474	0.3414901	0.34231	0.3428501	0.3431001	0.3431024	0.3427889	0.3426207	0.3423036	0.3419019	0.3415016	0.3410957	0.3406849	0.3398736

## Sheet: Results
Study Name	New Study
Study Type	Relative Quantification
ROX Normalization	Disabled
Experiment Name	Plate Type	Run Start	Run Finish
24-08-16_ECO2-HALFLIFE		8/16/2024 4:02 PM	8/16/2024 5:00 PM
RQ Analysis Method	Singleplex
RQ Algorithm	ΔΔCq
Reference Assay
Reference Sample
Assay Name	PCR Efficiency %	Error %
1R	100	0
2R	100	0
3R	100	0
4R	100	0
5R	100	0
6R	100	0
7R	100	0
1P	100	0
2P	100	0
3P	100	0
4P	100	0
5P	100	0
6P	100	0
7P	100	0
Experiment	Well	Exclude	Plate Control	Sample Name	Assay Name	Assay Role	Cq	Cq Mean	Cq Std. Dev.	ΔCq	ΔCq Mean	ΔCq Std. Dev.	ΔΔCq	RQ	Threshold Setting	Cq Threshold	RQ Lower Bound	RQ Upper Bound	Baseline Setting	Baseline Start	Baseline End	Tm1	Tm2	Tm3	Additional Information
24-08-16_ECO2-HALFLIFE	A1				1R	Unknown	11.8655403971229	11.8144820572834	0.0575231634144003						Auto	0.034			Auto	3	8	79.6
24-08-16_ECO2-HALFLIFE	A2				1R	Unknown	11.8257455330803	11.8144820572834	0.0575231634144003						Auto	0.034			Auto	3	8	79.6
24-08-16_ECO2-HALFLIFE	A3				1R	Unknown	11.7521602416471	11.8144820572834	0.0575231634144003						Auto	0.034			Auto	3	8	79.6
24-08-16_ECO2-HALFLIFE	A4				1P	Unknown	12.7757119739084	12.9188340104404	0.124627240691633						Auto	0.028			Auto	3	10	82.9	63.7	91.6
24-08-16_ECO2-HALFLIFE	A5				1P	Unknown	13.0033954562613	12.9188340104404	0.124627240691633						Auto	0.028			Auto	3	10	82.9
24-08-16_ECO2-HALFLIFE	A6				1P	Unknown	12.9773946011514	12.9188340104404	0.124627240691633						Auto	0.028			Auto	3	10	82.9
24-08-16_ECO2-HALFLIFE	A7
24-08-16_ECO2-HALFLIFE	A8				7R	Unknown	15.0581010317826	15.0645902785191	0.034721363601591						Auto	0.024			Auto	3	12	79.6
24-08-16_ECO2-HALFLIFE	B1				2R	Unknown	12.9076306999701	12.9794478750436	0.0638199355165139						Auto	0.023			Auto	3	10	79.6
24-08-16_ECO2-HALFLIFE	B2				2R	Unknown	13.0296639498747	12.9794478750436	0.0638199355165139						Auto	0.023			Auto	3	10	79.6
24-08-16_ECO2-HALFLIFE	B3				2R	Unknown	13.001048975286	12.9794478750436	0.0638199355165139						Auto	0.023			Auto	3	10	79.6	68.5
24-08-16_ECO2-HALFLIFE	B4				2P	Unknown	14.9083820538935	14.8512580028033	0.155153866610113						Auto	0.034			Auto	3	12	82.6	61
24-08-16_ECO2-HALFLIFE	B5				2P	Unknown	14.9697515939967	14.8512580028033	0.155153866610113						Auto	0.034			Auto	3	12	82.6	73.9
24-08-16_ECO2-HALFLIFE	B6				2P	Unknown	14.6756403605197	14.8512580028033	0.155153866610113						Auto	0.034			Auto	3	11	82.6
24-08-16_ECO2-HALFLIFE	B7
24-08-16_ECO2-HALFLIFE	B8				7R	Unknown	15.0335713593393	15.0645902785191	0.034721363601591						Auto	0.024			Auto	3	12	79.6
24-08-16_ECO2-HALFLIFE	C1				3R	Unknown	14.0339502442194	13.9870645858928	0.0589744660056407						Auto	0.031			Auto	3	10	79.6	71.5
24-08-16_ECO2-HALFLIFE	C2				3R	Unknown	14.0063919440463	13.9870645858928	0.0589744660056407						Auto	0.031			Auto	3	10	79.6
24-08-16_ECO2-HALFLIFE	C3				3R	Unknown	13.9208515694127	13.9870645858928	0.0589744660056407						Auto	0.031			Auto	3	10	79.6
24-08-16_ECO2-HALFLIFE	C4				3P	Unknown	14.8573038557773	14.9367742132346	0.0724403263944914						Auto	0.032			Auto	3	12	82.6
24-08-16_ECO2-HALFLIFE	C5				3P	Unknown	14.9539052418498	14.9367742132346	0.0724403263944914						Auto	0.032			Auto	3	12	82.6	59.5
24-08-16_ECO2-HALFLIFE	C6				3P	Unknown	14.9991135420766	14.9367742132346	0.0724403263944914						Auto	0.032			Auto	3	12	82.6	75.7
24-08-16_ECO2-HALFLIFE	C7
24-08-16_ECO2-HALFLIFE	C8				7R	Unknown	15.1020984444355	15.0645902785191	0.034721363601591						Auto	0.024			Auto	3	12	79.6
24-08-16_ECO2-HALFLIFE	D1				4R	Unknown	13.0390730145313	13.0654719711804	0.0776848593377242						Auto	0.027			Auto	3	9	79.6
24-08-16_ECO2-HALFLIFE	D2				4R	Unknown	13.1529160364201	13.0654719711804	0.0776848593377242						Auto	0.027			Auto	3	10	79.6
24-08-16_ECO2-HALFLIFE	D3				4R	Unknown	13.0044268625899	13.0654719711804	0.0776848593377242						Auto	0.027			Auto	3	9	79.6
24-08-16_ECO2-HALFLIFE	D4				4P	Unknown	13.9974846099438	13.9711876402081	0.0258125419174091						Auto	0.034			Auto	3	11	82.6	61.3	75.7
24-08-16_ECO2-HALFLIFE	D5				4P	Unknown	13.9458884616449	13.9711876402081	0.0258125419174091						Auto	0.034			Auto	3	11	82.6
24-08-16_ECO2-HALFLIFE	D6				4P	Unknown	13.9701898490355	13.9711876402081	0.0258125419174091						Auto	0.034			Auto	3	11	82.6	75.7
24-08-16_ECO2-HALFLIFE	D7
24-08-16_ECO2-HALFLIFE	D8				7P	Unknown	14.9942486708036	14.8666854151772	0.165313041790484						Auto	0.032			Auto	3	12	82.6
24-08-16_ECO2-HALFLIFE	E1				5R	Unknown	14.0832567671483	14.1550983594815	0.139655946742374						Auto	0.022			Auto	3	11	79.6	61
24-08-16_ECO2-HALFLIFE	E2				5R	Unknown	14.3160506423575	14.1550983594815	0.139655946742374						Auto	0.022			Auto	3	11	79.6
24-08-16_ECO2-HALFLIFE	E3				5R	Unknown	14.0659876689385	14.1550983594815	0.139655946742374						Auto	0.022			Auto	3	11	79.6
24-08-16_ECO2-HALFLIFE	E4				5P	Unknown	14.930647116152	14.9852253114638	0.0578930380750933						Auto	0.033			Auto	3	12	82.9	75.7
24-08-16_ECO2-HALFLIFE	E5				5P	Unknown	15.0459437271646	14.9852253114638	0.0578930380750933						Auto	0.033			Auto	3	12	82.9	61.3
24-08-16_ECO2-HALFLIFE	E6				5P	Unknown	14.9790850910749	14.9852253114638	0.0578930380750933						Auto	0.033			Auto	3	12	82.9
24-08-16_ECO2-HALFLIFE	E7
24-08-16_ECO2-HALFLIFE	E8				7P	Unknown	14.9258839225344	14.8666854151772	0.165313041790484						Auto	0.032			Auto	3	12	82.6
24-08-16_ECO2-HALFLIFE	F1				6R	Unknown	14.9217080342183	14.9433776563674	0.109314056195111						Auto	0.025			Auto	3	12	79.6
24-08-16_ECO2-HALFLIFE	F2				6R	Unknown	15.0619036160511	14.9433776563674	0.109314056195111						Auto	0.025			Auto	3	12	79.6
24-08-16_ECO2-HALFLIFE	F3				6R	Unknown	14.8465213188327	14.9433776563674	0.109314056195111						Auto	0.025			Auto	3	12	79.6	70
24-08-16_ECO2-HALFLIFE	F4				6P	Unknown	14.9425622122582	14.9631416881383	0.0454684932553591						Auto	0.039			Auto	3	11	82.9
24-08-16_ECO2-HALFLIFE	F5				6P	Unknown	14.9316014397253	14.9631416881383	0.0454684932553591						Auto	0.039			Auto	3	11	82.9
24-08-16_ECO2-HALFLIFE	F6				6P	Unknown	15.0152614124312	14.9631416881383	0.0454684932553591						Auto	0.039			Auto	3	11	82.9
24-08-16_ECO2-HALFLIFE	F7
24-08-16_ECO2-HALFLIFE	F8				7P	Unknown	14.6799236521936	14.8666854151772	0.165313041790484						Auto	0.032			Auto	3	11	82.9

## Sheet: Sheet4
			Assay Name	Assay Role	Cq	Cq Mean	Cq Std. Dev.
			1R	Unknown	11.8655403971229	11.8144820572834	0.0575231634144003		-0.910171576785501	1.87926898277452
			1R	Unknown	11.8257455330803	11.8144820572834	0.0575231634144003		-1.177649923181	2.26207995462063
			1R	Unknown	11.7521602416471	11.8144820572834	0.0575231634144003		-1.2252343595043	2.33793425347864
			1P	Unknown	12.7757119739084	12.9188340104404	0.124627240691633			2.1597610636246			2.1597610636246
			1P	Unknown	13.0033954562613	12.9188340104404	0.124627240691633						3.67722086310833
			1P	Unknown	12.9773946011514	12.9188340104404	0.124627240691633						1.9365170011372
													1.87630201777165
													1.78028121392137
			2R	Unknown	12.9076306999701	12.9794478750436	0.0638199355165139		-2.0007513539234	4.00208373797151			1.01742548628373
			2R	Unknown	13.0296639498747	12.9794478750436	0.0638199355165139		-1.940087644122	3.83728958662196			0.877026449783628
			2R	Unknown	13.001048975286	12.9794478750436	0.0638199355165139		-1.6745913852337	3.19228926473151
			2P	Unknown	14.9083820538935	14.8512580028033	0.155153866610113			3.67722086310833
			2P	Unknown	14.9697515939967	14.8512580028033	0.155153866610113
			2P	Unknown	14.6756403605197	14.8512580028033	0.155153866610113
			3R	Unknown	14.0339502442194	13.9870645858928	0.0589744660056407		-0.8233536115579	1.7695145341166
			3R	Unknown	14.0063919440463	13.9870645858928	0.0589744660056407		-0.9475132978035	1.92854565247333
			3R	Unknown	13.9208515694127	13.9870645858928	0.0589744660056407		-1.0782619726639	2.11149081682168
			3P	Unknown	14.8573038557773	14.9367742132346	0.0724403263944914			1.9365170011372
			3P	Unknown	14.9539052418498	14.9367742132346	0.0724403263944914
			3P	Unknown	14.9991135420766	14.9367742132346	0.0724403263944914
			4R	Unknown	13.0390730145313	13.0654719711804	0.0776848593377242		-0.9584115954125	1.94316929082376
			4R	Unknown	13.1529160364201	13.0654719711804	0.0776848593377242		-0.7929724252248	1.73264059586959
			4R	Unknown	13.0044268625899	13.0654719711804	0.0776848593377242		-0.965762986445599	1.9530961666216
			4P	Unknown	13.9974846099438	13.9711876402081	0.0258125419174091			1.87630201777165
			4P	Unknown	13.9458884616449	13.9711876402081	0.0258125419174091
			4P	Unknown	13.9701898490355	13.9711876402081	0.0258125419174091
			5R	Unknown	14.0832567671483	14.1550983594815	0.139655946742374		-0.8473903490037	1.79924337848403
			5R	Unknown	14.3160506423575	14.1550983594815	0.139655946742374		-0.729893084807101	1.65851617781644
			5R	Unknown	14.0659876689385	14.1550983594815	0.139655946742374		-0.913097422136399	1.88308408546365
			5P	Unknown	14.930647116152	14.9852253114638	0.0578930380750933			1.78028121392137
			5P	Unknown	15.0459437271646	14.9852253114638	0.0578930380750933
			5P	Unknown	14.9790850910749	14.9852253114638	0.0578930380750933
			6R	Unknown	14.9217080342183	14.9433776563674	0.109314056195111		-0.0208541780398992	1.01455999365055
			6R	Unknown	15.0619036160511	14.9433776563674	0.109314056195111		0.130302176325801	0.913640065837495
			6R	Unknown	14.8465213188327	14.9433776563674	0.109314056195111		-0.168740093598499	1.12407639936313
			6P	Unknown	14.9425622122582	14.9631416881383	0.0454684932553591			1.01742548628373
			6P	Unknown	14.9316014397253	14.9631416881383	0.0454684932553591
			6P	Unknown	15.0152614124312	14.9631416881383	0.0454684932553591
			7R	Unknown	15.0581010317826	15.0645902785191	0.034721363601591		0.0638523609790003	0.95670605814334
			7R	Unknown	15.0335713593393	15.0645902785191	0.034721363601591		0.1076874368049	0.928074524169621
			7R	Unknown	15.1020984444355	15.0645902785191	0.034721363601591		0.422174792241901	0.746298767037924
			7P	Unknown	14.9942486708036	14.8666854151772	0.165313041790484			0.877026449783628
			7P	Unknown	14.9258839225344	14.8666854151772	0.165313041790484
			7P	Unknown	14.6799236521936	14.8666854151772	0.165313041790484
