# Supplementary material for: Intracellular expression of a fluorogenic DNA aptamer using retron Eco2
Source: eLife. 2026 Mar 3;13:RP99554. doi: 10.7554/eLife.99554 (PMC12956279; doi:10.7554/eLife.99554)
Supplement: Figure 3—source data 2. [file elife-99554-fig3-data2.zip]

Archive with 2 entries (1 files):
- Figure 3 - source data 2/
- Figure 3 - source data 2/Figure 3 - source data 2.tif
