# Supplementary material for: Intracellular expression of a fluorogenic DNA aptamer using retron Eco2
Source: eLife. 2026 Mar 3;13:RP99554. doi: 10.7554/eLife.99554 (PMC12956279; doi:10.7554/eLife.99554)
Supplement: Figure 3—figure supplement 2—source data 1. [file elife-99554-fig3-figsupp2-data1.zip › Figure 3 -figure supplement 2 - source data 1/Figure 3–Figure Supplement 2–Source code.ipynb]

# %% [markdown]
# Import libraries

# %% [code]
import numpy as np
import pandas as pd
import matplotlib.pyplot as plt
from scipy.optimize import least_squares
from scipy.stats import norm

# %% [markdown]
# import data

# %% [code]
#Data from experiment: 20240226
#Microplatereader measurements of 3 replicates done independently. Errors were calculated in Excel using stdev.s function

df = pd.read_excel(r"Data_Corbin\20240226 Binding coefficients all variants together redo\results.xlsx", 
                              sheet_name = "results")

df

# %% [markdown]
# Fit functions

# %% [code]
def Kd_fit(At, C0, C1, Kd, Bt):
    """Binding curve model."""
    return (C1 * ((((At + Bt + Kd) - np.sqrt((At + Bt + Kd)**2 - 4 * (At * Bt))) / 2) / Bt)) + C0

def Kd_fit_diff(p, At, y):
    """Residuals for a single dataset."""
    C0, C1, Kd, Bt = p
    return Kd_fit(At, C0, C1, Kd, Bt) - y

def Kd_fit_together_residuals(p, df):
    c = df["conc"]
    residuals = np.concatenate([
        Kd_fit_diff([p[0], p[1], p[2], p[8]], c, df["4-Lett Eco-2"]),
        Kd_fit_diff([p[0], p[1], p[3], p[8]], c, df["8-Lett Eco-2"]),
        Kd_fit_diff([p[0], p[1], p[4], p[8]], c, df["11-Lett Eco-2"]),
        Kd_fit_diff([p[0], p[1], p[5], p[8]], c, df["Full Lett Eco-2"]),
        Kd_fit_diff([p[0], p[1], p[6], p[8]], c, df["4-Lett"]),
        Kd_fit_diff([p[0], p[1], p[7], p[8]], c, df["Full Lett"])
    ])
    return residuals

# %% [markdown]
## Global fitting

# %% [code]
initial_guess_together = [1000, 100000, 20, 0.2, 0.1, 0.1, 0.1, 0.1, 1]
bounds_together = (
    [10, 50000, 0, 0, 0, 0, 0, 0, 0.1],
    [5000, 200000, 50, 10, 10, 10, 10, 10, 10]
)

# %% [code]
res = least_squares(
    Kd_fit_together_residuals,
    initial_guess_together,
    bounds=bounds_together,
    args=(df,)
)

print("Optimization successful:", res.success)
print("Parameter estimates:", res.x)

# %% [markdown]
## Error calculation

# %% [code]
J = res.jac  # Jacobian
n_obs = len(res.fun)
n_params = len(res.x)
residual_variance = np.sum(res.fun**2) / (n_obs - n_params)
cov = residual_variance * np.linalg.inv(J.T @ J)
std_errors = np.sqrt(np.diag(cov))

# %% [code]
confidence_level = 0.95
z = norm.ppf((1 + confidence_level) / 2)
ci_lower = res.x - z * std_errors
ci_upper = res.x + z * std_errors

print("\n95% Confidence Intervals:")
for i, (val, lo, hi) in enumerate(zip(res.x, ci_lower, ci_upper), start=1):
    print(f"Parameter {i}: {val:.4g} [{lo:.4g}, {hi:.4g}]")

# %% [code]
param_names = ["C0", "C1", "Kd 4LE", "Kd 8LE", "Kd 11LE", "Kd FLE", "Kd 4L", "Kd FL", "Bt"]
summary = pd.DataFrame({
    "Parameter": param_names,
    "Estimate": res.x,
    "Std. Error": std_errors,
    "CI Lower": ci_lower,
    "CI Upper": ci_upper
})
print("\nSummary Table:")
print(summary.round(4))

summary.round(4).to_csv("Final_fitting_parameters.txt", sep="\t", index=False)

# %% [markdown]
# Plots

# %% [code]
x_cont = np.logspace(np.log10(df["conc"].min() * 0.5),
                     np.log10(df["conc"].max() * 2), 200)

# %% [code]
#Fit from Exp-2 all data global fitting

plt.figure(figsize=(7,5))

plt.scatter(df["conc"], df["4-Lett Eco-2"]/res.x[1], 
            label='4LE', marker='o', color='blue')
plt.errorbar(df["conc"], df["4-Lett Eco-2"]/res.x[1],
             yerr=df["4-Lett Eco-2 error"]/res.x[1], linestyle='None', 
             color='black', capsize=3, label='_nolegend_')
plt.plot(x_cont, Kd_fit(x_cont, res.x[0]/res.x[1], 
                        res.x[1]/res.x[1], res.x[2], res.x[8]), 
         label="_nolegend_", color='blue')

plt.scatter(df["conc"], df["8-Lett Eco-2"]/res.x[1], 
            label='8LE', marker='o', color='green')
plt.errorbar(df["conc"], df["8-Lett Eco-2"]/res.x[1],
             yerr=df["8-Lett Eco-2 error"]/res.x[1], linestyle='None', 
             color='black', capsize=3, label='_nolegend_')
plt.plot(x_cont, Kd_fit(x_cont, res.x[0]/res.x[1], 
                        res.x[1]/res.x[1], res.x[3], res.x[8]), 
         label="_nolegend_", color='green')

plt.scatter(df["conc"], df["11-Lett Eco-2"]/res.x[1], 
            label='11LE', marker='o', color='red')
plt.errorbar(df["conc"], df["11-Lett Eco-2"]/res.x[1],
             yerr=df["11-Lett Eco-2 error"]/res.x[1], linestyle='None', 
             color='black', capsize=3, label='_nolegend_')
plt.plot(x_cont, Kd_fit(x_cont, res.x[0]/res.x[1], 
                        res.x[1]/res.x[1], res.x[4], res.x[8]), 
         label="_nolegend_", color='red')

plt.scatter(df["conc"], df["Full Lett Eco-2"]/res.x[1], 
            label='FLE', marker='o', color='purple')
plt.errorbar(df["conc"], df["Full Lett Eco-2"]/res.x[1],
             yerr=df["Full Lett Eco-2 error"]/res.x[1], linestyle='None', 
             color='black', capsize=3, label='_nolegend_')
plt.plot(x_cont, Kd_fit(x_cont, res.x[0]/res.x[1], 
                        res.x[1]/res.x[1], res.x[5], res.x[8]), 
         label="_nolegend_", color='purple')

plt.scatter(df["conc"], df["4-Lett"]/res.x[1], 
            label='4L', marker='o', color='orange')
plt.errorbar(df["conc"], df["4-Lett"]/res.x[1],
             yerr=df["4-Lett error"]/res.x[1], linestyle='None', 
             color='black', capsize=3, label='_nolegend_')
plt.plot(x_cont, Kd_fit(x_cont, res.x[0]/res.x[1], 
                        res.x[1]/res.x[1], res.x[6], res.x[8]), 
         label="_nolegend_", color='orange')

plt.scatter(df["conc"], df["Full Lett"]/res.x[1], 
            label='FL', marker='o', color='cyan')
plt.errorbar(df["conc"], df["Full Lett"]/res.x[1],
             yerr=df["Full Lett error"]/res.x[1], linestyle='None', 
             color='black', capsize=3, label='_nolegend_')
plt.plot(x_cont, Kd_fit(x_cont, res.x[0]/res.x[1], 
                        res.x[1]/res.x[1], res.x[7], res.x[8]), 
         label="_nolegend_", color='cyan')

plt.scatter(df["conc"], df["Eco-2"]/res.x[1], label="Eco-2", 
            marker="o", color="black")
plt.errorbar(df["conc"], df["Eco-2"]/res.x[1], yerr=df["Eco-2 error"]/res.x[1],
             linestyle="None", color="black", capsize=3, label="_nolegend_")

plt.legend(loc="upper left", fontsize=14)

plt.xlabel("DNA conc / µM", fontsize=14)
plt.ylabel("fraction bound / a.u", fontsize=14)
plt.ylim(0, 1.2)
plt.xscale("log")
plt.tick_params(axis='both', which='major', labelsize=14)

plt.savefig(fname="Supplementary_Fig_S3.png")
plt.show()

# %% [code]
