# Supplementary material for: Intracellular expression of a fluorogenic DNA aptamer using retron Eco2
Source: eLife. 2026 Mar 3;13:RP99554. doi: 10.7554/eLife.99554 (PMC12956279; doi:10.7554/eLife.99554)
Supplement: Figure 3—figure supplement 2—source data 1. [file elife-99554-fig3-figsupp2-data1.zip › Figure 3 -figure supplement 2 - source data 1/Figure 3–Figure Supplement 2–Source Data 1.1.xlsx]

## Sheet: Sheet1
Column1	Column2	Column3	Column4	Column5	Column6	Column7	Column8	Column9	Column10	Column11	Column12	Column13	Column14	Column15	Column16	Column17	Column18	Column19	Column20	Column21	Column22	Column23	Column24	Column25	Column26
User: USER	Path: C:\Program Files (x86)\BMG\CLARIOstar\User\Data	Test run no.: 446
Test name: DFHBI Broccoli	Date: 26.02.2024	Time: 14:02:40
Fluorescence (FI)
Blank corrected based on Raw Data (470-8/515-20)
	1	2	3	4	5	6	7	8	9	10	11	12	13	14	15	16	17	18	19	20	21	22	23	24
A	746	775	849	1301	3232	2939	3739	7547	14656	28873	54672	80446	795	847	833	1621	2781	6041	12518	32842	78272	88210	95122	95846
B	814	767	870	1267	1590	2941	3597	7725	14814	29262	55051	82113	753	862	943	1638	2728	6099	12880	33917	78962	88071	93371	91104
C	712	837	734	1237	1581	2892	3678	7542	14515	30200	53208	81870	813	821	984	1838	2791	6264	13150	33773	77470	81084	92525	90752
D	802	792	977	1826	3365	9243	17018	35744	79703	92704	94616	93964	834	805	951	1900	3444	7999	16475	32646	74313	86456	86267	83759
E	774	927	929	1947	3511	9159	18059	35729	77444	95510	93230	92781	756	789	886	1865	3544	8192	16653	33234	75659	89267	86606	83741
F	760	787	955	2035	3796	9002	17685	35100	80838	96749	94335	89954	796	760	894	1980	3500	8316	16564	33311	76770	87440	87244	85958
G	736	707	920	1422	1956	4383	7840	14655	37780	70055	86773	85106	777	809	953	1980	3736	8606	15509	31560	69698	87575	89792	87864
H	744	819	864	1347	2088	4307	7898	14790	36360	70139	86021	84032	781	821	914	2052	3818	8625	16252	32586	69979	88645	89084	89014
I	571	783	909	1390	2123	4183	7860	14449	37043	69178	87680	84912	787	854	951	2076	3891	8996	15839	31824	70057	87638	90078	87724
J	801	784	812	734	771	824	768	752	951	975	1222	1618				764	742	659
K	709	796	791	744	709	701	775	768	845	980	1235	1582
L	675	693	750	733	786	717	767	735	974	919	1255	1652
M
N
O
P

## Sheet: Tabelle1
	4-Lett Eco-2					8-Lett Eco-2					11-Lett Eco-2					Full Lett Eco-2					4-Lett					Full Lett					Eco-2
Concentration	Rep 1	Rep 2	Rep 3	AVG	STDEV	Rep 1	Rep 2	Rep 3	AVG	STDEV	Rep 1	Rep 2	Rep 3	AVG	STDEV	Rep 1	Rep 2	Rep 3	AVG	STDEV	Rep 1	Rep 2	Rep 3	AVG	STDEV	Rep 1	Rep 2	Rep 3	AVG	STDEV	Rep 1	Rep 2	Rep 3	AVG	STDEV
0.001	746	814	712	757.333	51.9359	795	753	813	787	30.7896	802	774	760	778.667	21.3854	834	756	796	795.333	39.0043	736	744	571	683.667	97.6542	777	781	787	781.667	5.03322	801	709	675	728.333	65.1869
0.005	775	767	837	793	38.3145	847	862	821	843.333	20.7445	792	927	787	835.333	79.425	805	789	760	784.667	22.8108	707	819	783	769.667	57.1781	809	821	854	828	23.3024	784	796	693	757.667	56.3235
0.01	849	870	734	817.667	73.2143	833	943	984	920	78.0833	977	929	955	953.667	24.0278	951	886	894	910.333	35.4448	920	864	909	897.667	29.6704	953	914	951	939.333	21.9621	812	791	750	784.333	31.5331
0.05	1301	1267	1237	1268.33	32.0208	1621	1638	1838	1699	120.677	1826	1947	2035	1936	104.933	1900	1865	1980	1915	58.9491	1422	1347	1390	1386.33	37.6342	1980	2052	2076	2036	49.96	734	744	733	737	6.08276
0.1	3232	1590	1581	2134.33	950.618	2781	2728	2791	2766.67	33.8575	3365	3511	3796	3557.33	219.204	3444	3544	3500	3496	50.1199	1956	2088	2123	2055.67	88.07	3736	3818	3891	3815	77.5435	771	709	786	755.333	40.8207
0.25	2939	2941	2892	2924	27.7308	6041	6099	6264	6134.67	115.699	9243	9159	9002	9134.67	122.329	7999	8192	8316	8169	159.747	4383	4307	4183	4291	100.955	8606	8625	8996	8742.33	219.887	824	701	717	747.333	66.8755
0.5	3739	3597	3678	3671.33	71.2344	12518	12880	13150	12849.3	317.114	17018	18059	17685	17587.3	527.328	16475	16653	16564	16564	89	7840	7898	7860	7866	29.4618	15509	16252	15839	15866.7	372.272	768	775	767	770	4.3589
1	7547	7725	7542	7604.67	104.242	32842	33917	33773	33510.7	583.541	35744	35729	35100	35524.3	367.56	32646	33234	33311	33063.7	363.753	14655	14790	14449	14631.3	171.727	31560	32586	31824	31990	532.763	752	768	735	751.667	16.5025
2.5	14656	14814	14515	14661.7	149.581	78272	78962	77470	78234.7	746.7	79703	77444	80838	79328.3	1727.74	74313	75659	76770	75580.7	1230.37	37780	36360	37043	37061	710.171	69698	69979	70057	69911.3	188.824	951	845	974	923.333	68.8065
5	28873	29262	30200	29445	682.165	88210	88071	81084	85788.3	4074.66	92704	95510	96749	94987.7	2072.47	86456	89267	87440	87721	1426.41	70055	70139	69178	69790.7	532.245	87575	88645	87638	87952.7	600.405	975	980	919	958	33.8674
10	54672	55051	53208	54310.3	973.275	95122	93371	92525	93672.7	1324.52	94616	93230	94335	94060.3	732.687	86267	86606	87244	86705.7	496.067	86773	86021	87680	86824.7	830.706	89792	89084	90078	89651.3	511.712	1222	1235	1255	1237.33	16.6233
20	80446	82113	81870	81476.3	900.529	95846	91104	90752	92567.3	2844.86	93964	92781	89954	92233	2060.4	83759	83741	85958	84486	1274.82	85106	84032	84912	84683.3	572.351	87864	89014	87724	88200.7	707.837	1618	1582	1652	1617.33	35.0048

## Sheet: results
conc	4-Lett Eco-2	8-Lett Eco-2	11-Lett Eco-2	Full Lett Eco-2	4-Lett	Full Lett	Eco-2	4-Lett Eco-2 error	8-Lett Eco-2 error	11-Lett Eco-2 error	Full Lett Eco-2 error	4-Lett error	Full Lett error	Eco-2 error
0.001	757.333	787	778.667	795.333	683.667	781.667	728.333	51.9359	30.7896	21.3854	39.0043	97.6542	5.03322	65.1869
0.005	793	843.333	835.333	784.667	769.667	828	757.667	38.3145	20.7445	79.425	22.8108	57.1781	23.3024	56.3235
0.01	817.667	920	953.667	910.333	897.667	939.333	784.333	73.2143	78.0833	24.0278	35.4448	29.6704	21.9621	31.5331
0.05	1268.33	1699	1936	1915	1386.33	2036	737	32.0208	120.677	104.933	58.9491	37.6342	49.96	6.08276
0.1	2134.33	2766.67	3557.33	3496	2055.67	3815	755.333	950.618	33.8575	219.204	50.1199	88.07	77.5435	40.8207
0.25	2924	6134.67	9134.67	8169	4291	8742.33	747.333	27.7308	115.699	122.329	159.747	100.955	219.887	66.8755
0.5	3671.33	12849.3	17587.3	16564	7866	15866.7	770	71.2344	317.114	527.328	89	29.4618	372.272	4.3589
1	7604.67	33510.7	35524.3	33063.7	14631.3	31990	751.667	104.242	583.541	367.56	363.753	171.727	532.763	16.5025
2.5	14661.7	78234.7	79328.3	75580.7	37061	69911.3	923.333	149.581	746.7	1727.74	1230.37	710.171	188.824	68.8065
5	29445	85788.3	94987.7	87721	69790.7	87952.7	958	682.165	4074.66	2072.47	1426.41	532.245	600.405	33.8674
10	54310.3	93672.7	94060.3	86705.7	86824.7	89651.3	1237.33	973.275	1324.52	732.687	496.067	830.706	511.712	16.6233
20	81476.3	92567.3	92233	84486	84683.3	88200.7	1617.33	900.529	2844.86	2060.4	1274.82	572.351	707.837	35.0048
