# Supplementary material for: Intracellular expression of a fluorogenic DNA aptamer using retron Eco2
Source: eLife. 2026 Mar 3;13:RP99554. doi: 10.7554/eLife.99554 (PMC12956279; doi:10.7554/eLife.99554)
Supplement: Figure 3—figure supplement 2—source data 1. [file elife-99554-fig3-figsupp2-data1.zip › Figure 3 -figure supplement 2 - source data 1/Figure 3–Figure Supplement 2–Source Data 1.2.txt]

Parameter	Estimate	Std. Error	CI Lower	CI Upper
C0	10.0	537.8475	-1044.1618	1064.1618
C1	92001.403	1284.1753	89484.4656	94518.3404
Kd 4LE	6.0546	0.5745	4.9285	7.1806
Kd 8LE	0.0389	0.0397	-0.0389	0.1168
Kd 11LE	0.0117	0.0273	-0.0419	0.0653
Kd FLE	0.0681	0.0488	-0.0276	0.1639
Kd 4L	1.2764	0.1826	0.9185	1.6342
Kd FL	0.1248	0.0617	0.0038	0.2457
Bt	2.7621	0.1524	2.4635	3.0608
