# Supplementary material for: Intracellular expression of a fluorogenic DNA aptamer using retron Eco2
Source: eLife. 2026 Mar 3;13:RP99554. doi: 10.7554/eLife.99554 (PMC12956279; doi:10.7554/eLife.99554)
Supplement: Figure 3—figure supplement 2—source code 1. [file elife-99554-fig3-figsupp2-code1.zip]

Archive with 1 entries (1 files):
- eLife-VOR-SR-2024-99554/Figure 3Figure Supplement 2Source Code.ipynb
