# Supplementary material for: Intracellular expression of a fluorogenic DNA aptamer using retron Eco2
Source: eLife. 2026 Mar 3;13:RP99554. doi: 10.7554/eLife.99554 (PMC12956279; doi:10.7554/eLife.99554)
Supplement: Figure 3—figure supplement 3—source data 1. [file elife-99554-fig3-figsupp3-data1.zip]

Archive with 2 entries (1 files):
- Figure 3 -figure supplement 3 - source data 1/
- Figure 3 -figure supplement 3 - source data 1/Figure 3 -figure supplement 3 - source data 1.pdf
