# Supplementary material for: Intracellular expression of a fluorogenic DNA aptamer using retron Eco2
Source: eLife. 2026 Mar 3;13:RP99554. doi: 10.7554/eLife.99554 (PMC12956279; doi:10.7554/eLife.99554)
Supplement: Figure 3—figure supplement 4—source data 1. [file elife-99554-fig3-figsupp4-data1.zip › Figure 3 -figure supplement 4 - source data 1/Figure 3 -figure supplement 4 - source data 1.xlsx]

## Sheet: Table End point
Well	E01	E02	E03	E04	E05	E06	E07	E08	E09	E10	E11	F01	F02	F03	F04	F05	F06	F07	F08	F09	F10	F11	G01	G02	G03	G04	G05	G06	G07	G08	G09	G10	G11
Content	Blank B	Sample X1	Sample X2	Sample X3	Sample X4	Sample X5	Sample X6	Sample X7	Sample X8	Sample X9	Sample X10	Blank B	Sample X1	Sample X2	Sample X3	Sample X4	Sample X5	Sample X6	Sample X7	Sample X8	Sample X9	Sample X10	Blank B	Sample X1	Sample X2	Sample X3	Sample X4	Sample X5	Sample X6	Sample X7	Sample X8	Sample X9	Sample X10
Average over replicates based on Blank corrected (470-8/515-20)		59128.3	68998.3	71352.7	67477	68434	27832	29073.7	26876	31397.7	33432.3		59128.3	68998.3	71352.7	67477	68434	27832	29073.7	26876	31397.7	33432.3		59128.3	68998.3	71352.7	67477	68434	27832	29073.7	26876	31397.7	33432.3
Raw Data (470-8/515-20)	6318	70459	83740	83667	78851	77287	35943	28674	37641	40005	43104	5781	61064	70209	81795	70348	72694	28717	36401	29829	35614	36552	5623	63584	70768	66318	70954	73043	36558	39868	30880	36296	38363
Blank corrected based on Raw Data (470-8/515-20)		64552	77833	77760	72944	71380	30036	22767	31734	34098	37197		55157	64302	75888	64441	66787	22810	30494	23922	29707	30645		57677	64861	60411	65047	67136	30651	33961	24973	30389	32456
User: USER
Path: C:\Program Files (x86)\BMG\CLARIOstar\User\Data
Test ID: 2626
Test Name: Lettuce in vivo - 96
Date: 25.09.2025
Time: 12:23:52
Fluorescence (FI)

## Sheet: Export
Name	pos_1	pos_2	pos_3	neg_1	neg_2	neg_3	OD_1	OD_2	OD_3
Eco2	64552	55157	57677	30036	22810	30651	33.25	24.5	36
8LE-v1	77833	64302	64861	22767	30494	33961	30	38.75	38.5
8LE-v2	77760	75888	60411	31734	23922	24973	31.25	27.75	24
8LE-v3	72944	64441	65047	34098	29707	30389	36.5	30.75	33.25
8LE-v4	71380	66787	67136	37197	30645	32456	37.5	33.75	37
