# Supplementary material for: Intracellular expression of a fluorogenic DNA aptamer using retron Eco2
Source: eLife. 2026 Mar 3;13:RP99554. doi: 10.7554/eLife.99554 (PMC12956279; doi:10.7554/eLife.99554)
Supplement: Figure 3—figure supplement 5—source data 1. [file elife-99554-fig3-figsupp5-data1.zip › Figure 3 -figure supplement 5 - source data 1/Figure 3 -figure supplement 5 - source data 1.xlsx]

## Sheet: Raw Data
Column1	Column2	Column3	Column4	Column5	Column6	Column7	Column8	Column9	Column10	Column11	Column12	Column13	Column14
User: USER	Path: C:\Program Files (x86)\BMG\CLARIOstar\User\Data	Test run no.: 492
Test name: DFHBI-1T spectra	Date: 23.04.2024	Time: 14:12:37
Fluorescence (FI) spectrum
Well		A01	A02	A03	A04	B01	B02	B03	B04	C01	C02	C03	C04
Content	Wavelength [nm]	Blank B	Sample X1	Sample X2	Sample X3	Blank B	Sample X1	Sample X2	Sample X3	Blank B	Sample X1	Sample X2	Sample X3
Raw Data (Em Spectrum)	490	24	119	2788	140870	27	125	2794	139615	28	121	2754	140640
Raw Data (Em Spectrum)	491	25	116	2948	155815	25	125	2922	154716	26	124	2870	156198
Raw Data (Em Spectrum)	492	27	125	3027	168882	24	130	2974	167660	23	122	2965	168822
Raw Data (Em Spectrum)	493	23	129	3097	180563	25	129	3065	178889	24	129	3036	180286
Raw Data (Em Spectrum)	494	20	127	3191	194469	24	131	3171	192986	25	134	3144	194022
Raw Data (Em Spectrum)	495	23	136	3229	205779	22	132	3197	203941	23	132	3179	205242
Raw Data (Em Spectrum)	496	24	136	3308	218191	23	136	3283	216100	24	141	3245	217993
Raw Data (Em Spectrum)	497	25	136	3372	229293	23	136	3298	227677	24	138	3310	229493
Raw Data (Em Spectrum)	498	24	137	3378	240275	21	137	3363	238338	26	140	3358	240702
Raw Data (Em Spectrum)	499	26	140	3410	247866	23	143	3353	245695	25	145	3339	247898
Raw Data (Em Spectrum)	500	25	141	3362	253227	24	145	3325	251174	23	140	3321	253533
Raw Data (Em Spectrum)	501	23	140	3374	260494	22	140	3380	260199	24	144	3376	260494
Raw Data (Em Spectrum)	502	25	145	3351	260988	23	139	3315	260988	21	141	3297	260988
Raw Data (Em Spectrum)	503	21	138	3329	261534	24	142	3308	261534	22	140	3307	261534
Raw Data (Em Spectrum)	504	25	136	3306	262054	23	144	3286	262054	22	143	3263	262054
Raw Data (Em Spectrum)	505	24	141	3244	262600	22	139	3227	262600	24	140	3219	262600
Raw Data (Em Spectrum)	506	25	139	3222	263172	24	136	3200	263172	25	139	3206	263172
Raw Data (Em Spectrum)	507	24	134	3139	263718	22	138	3104	263718	24	142	3112	263718
Raw Data (Em Spectrum)	508	26	129	3096	264264	23	132	3077	263559	22	134	3046	264264
Raw Data (Em Spectrum)	509	24	131	3017	262079	22	131	2984	259993	23	135	2990	262565
Raw Data (Em Spectrum)	510	19	129	2995	259828	23	130	2977	257256	24	134	2943	259384
Raw Data (Em Spectrum)	511	25	128	2891	252810	22	127	2858	250115	24	126	2856	252760
Raw Data (Em Spectrum)	512	23	125	2831	248041	24	121	2821	246038	25	125	2819	248177
Raw Data (Em Spectrum)	513	25	124	2791	241941	25	119	2740	239289	25	119	2734	241900
Raw Data (Em Spectrum)	514	26	116	2692	236505	24	115	2671	234588	23	120	2677	236310
Raw Data (Em Spectrum)	515	26	118	2634	229539	24	112	2627	226951	25	116	2588	228955
Raw Data (Em Spectrum)	516	22	108	2562	222657	23	109	2551	220675	24	109	2555	222989
Raw Data (Em Spectrum)	517	26	106	2492	215999	23	112	2490	213979	24	112	2471	216285
Raw Data (Em Spectrum)	518	25	110	2442	210709	24	103	2431	208936	24	112	2425	210870
Raw Data (Em Spectrum)	519	23	100	2370	204505	25	102	2358	202190	25	104	2372	204342
Raw Data (Em Spectrum)	520	27	102	2320	198377	25	98	2297	196437	24	101	2280	198674
Raw Data (Em Spectrum)	521	24	100	2286	194082	24	103	2242	191896	23	100	2250	194641
Raw Data (Em Spectrum)	522	26	98	2187	187940	25	96	2177	186217	25	97	2174	187655
Raw Data (Em Spectrum)	523	26	96	2121	183235	24	101	2120	181498	24	97	2113	183347
Raw Data (Em Spectrum)	524	25	90	2094	177071	23	95	2031	175327	25	95	2053	176855
Raw Data (Em Spectrum)	525	28	90	2023	172014	25	90	1984	170634	23	96	1977	172244
Raw Data (Em Spectrum)	526	24	91	1959	167260	22	96	1924	165541	26	87	1937	167233
Raw Data (Em Spectrum)	527	27	86	1908	163335	25	86	1883	161557	27	90	1871	163741
Raw Data (Em Spectrum)	528	28	89	1843	158665	25	87	1833	156875	27	82	1810	158723
Raw Data (Em Spectrum)	529	26	87	1816	156500	27	87	1795	155133	26	85	1786	156822
Raw Data (Em Spectrum)	530	24	82	1764	152372	27	81	1724	150925	27	82	1724	152615
Raw Data (Em Spectrum)	531	31	81	1692	150088	28	85	1700	148488	29	86	1704	150039
Raw Data (Em Spectrum)	532	27	82	1665	146848	27	80	1656	145377	30	83	1662	146973
Raw Data (Em Spectrum)	533	25	78	1628	143065	30	76	1597	141595	29	79	1599	143443
Raw Data (Em Spectrum)	534	29	75	1555	140125	31	83	1580	138685	30	79	1566	140216
Raw Data (Em Spectrum)	535	33	78	1510	136949	31	80	1497	135213	32	80	1508	136674
Raw Data (Em Spectrum)	536	35	82	1479	133807	31	79	1458	132425	31	78	1454	133870
Raw Data (Em Spectrum)	537	28	74	1441	129066	31	78	1400	127877	33	78	1396	129220
Raw Data (Em Spectrum)	538	36	73	1365	126138	28	77	1369	124796	30	77	1353	126179
Raw Data (Em Spectrum)	539	33	77	1343	121683	32	74	1301	120373	33	81	1310	122173
Raw Data (Em Spectrum)	540	34	74	1275	118109	33	73	1260	116621	32	74	1272	118456
Raw Data (Em Spectrum)	541	37	72	1211	114312	33	72	1214	113264	31	72	1213	114691
Raw Data (Em Spectrum)	542	33	71	1196	111221	32	76	1174	110271	34	75	1181	111356
Raw Data (Em Spectrum)	543	32	68	1121	107151	32	69	1129	106053	33	69	1130	107417
Raw Data (Em Spectrum)	544	39	74	1073	102743	32	72	1072	101694	34	68	1074	102995
Raw Data (Em Spectrum)	545	31	67	1048	100563	33	72	1051	99191	35	71	1052	100512
Raw Data (Em Spectrum)	546	34	69	1013	95967	34	72	1000	95006	35	69	1008	96078
Raw Data (Em Spectrum)	547	36	68	983	92374	36	68	968	91409	34	68	960	92593
Raw Data (Em Spectrum)	548	39	71	944	89119	34	67	928	87927	34	67	933	88936
Raw Data (Em Spectrum)	549	38	66	891	84807	32	65	906	84197	33	65	900	85180
Raw Data (Em Spectrum)	550	31	62	864	81154	34	62	841	80353	32	58	858	81286
Raw Data (Em Spectrum)	551	37	61	840	78784	35	63	835	77921	33	62	829	78695
Raw Data (Em Spectrum)	552	32	65	800	75381	32	61	807	74352	35	60	792	75546
Raw Data (Em Spectrum)	553	31	58	759	72375	33	64	766	71384	33	56	747	72444
Raw Data (Em Spectrum)	554	30	60	746	69746	32	57	741	68877	32	58	748	69826
Raw Data (Em Spectrum)	555	32	60	722	66497	31	54	707	65901	31	58	710	66660
Raw Data (Em Spectrum)	556	36	53	678	63201	31	57	680	62547	32	58	675	63471
Raw Data (Em Spectrum)	557	32	56	665	61406	30	56	663	60675	31	53	668	61495
Raw Data (Em Spectrum)	558	33	59	648	59109	31	55	653	58437	33	54	637	59338
Raw Data (Em Spectrum)	559	34	48	626	56571	32	53	624	56015	32	54	612	56801
Raw Data (Em Spectrum)	560	31	52	599	54257	32	51	598	53683	31	50	600	54391
Raw Data (Em Spectrum)	561	28	49	579	52003	31	49	564	51353	31	53	573	52097
Raw Data (Em Spectrum)	562	31	48	553	49644	32	48	540	48944	30	49	547	49663
Raw Data (Em Spectrum)	563	30	52	530	47585	27	52	534	46850	31	51	538	47624
Raw Data (Em Spectrum)	564	28	53	515	45663	29	49	503	44998	33	46	516	45742
Raw Data (Em Spectrum)	565	35	46	501	43888	33	48	486	43300	29	46	491	44084
Raw Data (Em Spectrum)	566	33	48	473	41888	31	47	476	41317	33	48	472	42014
Raw Data (Em Spectrum)	567	32	54	457	40325	31	49	450	39750	32	46	462	40250
Raw Data (Em Spectrum)	568	34	44	455	38964	30	45	445	38535	31	45	437	39029
Raw Data (Em Spectrum)	569	33	45	425	37173	29	45	424	36624	30	48	442	37243
Raw Data (Em Spectrum)	570	32	50	420	35535	29	43	413	35058	33	43	405	35451
Raw Data (Em Spectrum)	571	32	43	419	34176	31	46	400	33699	32	45	396	34210
Raw Data (Em Spectrum)	572	31	46	392	32698	31	45	386	32344	31	46	382	32835
Raw Data (Em Spectrum)	573	30	44	372	31329	28	42	360	30964	30	44	366	31353
Raw Data (Em Spectrum)	574	30	44	350	29935	30	46	355	29560	31	41	350	30025
Raw Data (Em Spectrum)	575	32	43	350	28736	32	44	347	28387	30	46	347	28930
Raw Data (Em Spectrum)	576	35	39	334	27656	30	45	328	27392	35	42	335	27703
Raw Data (Em Spectrum)	577	34	42	319	26348	32	42	322	26074	32	44	319	26401
Raw Data (Em Spectrum)	578	26	43	306	25353	32	41	310	25004	34	44	310	25381
Raw Data (Em Spectrum)	579	39	42	295	24014	30	40	292	23662	33	43	295	24137
Raw Data (Em Spectrum)	580	33	39	286	23013	33	40	280	22733	34	43	286	23031
Raw Data (Em Spectrum)	581	30	42	277	22311	33	44	281	21955	36	41	274	22345
Raw Data (Em Spectrum)	582	34	49	261	21309	32	43	263	21057	34	43	264	21379
Raw Data (Em Spectrum)	583	29	42	256	20340	34	42	253	20111	36	43	256	20378
Raw Data (Em Spectrum)	584	30	44	250	19651	31	41	250	19423	33	44	245	19679
Raw Data (Em Spectrum)	585	30	46	242	19274	35	44	250	19074	35	43	240	19363
Raw Data (Em Spectrum)	586	34	43	230	18546	34	43	232	18276	35	43	229	18580
Raw Data (Em Spectrum)	587	36	47	231	17834	36	45	225	17524	36	42	218	17775
Raw Data (Em Spectrum)	588	29	43	226	17131	33	46	219	16799	34	44	214	17044
Raw Data (Em Spectrum)	589	36	38	217	16600	36	43	219	16278	35	40	215	16575
Raw Data (Em Spectrum)	590	32	44	208	15912	32	42	200	15699	35	42	208	15986
Raw Data (Em Spectrum)	591	34	46	199	15219	39	42	201	15005	37	42	206	15175
Raw Data (Em Spectrum)	592	31	40	201	14735	36	45	201	14475	36	45	196	14670
Raw Data (Em Spectrum)	593	37	47	190	14336	33	42	190	14052	38	44	195	14322
Raw Data (Em Spectrum)	594	42	48	191	13714	37	44	187	13530	41	44	182	13763
Raw Data (Em Spectrum)	595	39	47	181	13159	38	43	186	12912	41	50	179	13148
Raw Data (Em Spectrum)	596	40	51	174	12615	40	45	178	12448	40	42	178	12754
Raw Data (Em Spectrum)	597	35	44	171	12152	39	46	176	11954	39	46	174	12176
Raw Data (Em Spectrum)	598	35	43	173	11655	39	45	163	11484	41	45	169	11655
Raw Data (Em Spectrum)	599	45	43	169	11218	40	49	160	10992	40	45	162	11176
Raw Data (Em Spectrum)	600	44	46	168	10802	40	44	164	10613	44	46	156	10830

## Sheet: Data
Wavelength / nm	B_1	B_2	B_3	B_AVG	B_STD	N_1	N_2	N_3	N_AVG	N_STD	Lett_1	Lett_2	Lett_3	Lett_AVG	Lett_STD	Broc_1	Broc_2	Broc_3	Broc_AVG	Broc_STD
490	24	27	28	26.3333	2.08167	119	125	121	121.667	3.05505	2788	2794	2754	2778.67	21.5716	140870	139615	140640	140375	668.15
491	25	25	26	25.3333	0.57735	116	125	124	121.667	4.93288	2948	2922	2870	2913.33	39.7157	155815	154716	156198	155576	769.287
492	27	24	23	24.6667	2.08167	125	130	122	125.667	4.04145	3027	2974	2965	2988.67	33.5012	168882	167660	168822	168455	688.855
493	23	25	24	24	1	129	129	129	129	0	3097	3065	3036	3066	30.5123	180563	178889	180286	179913	897.275
494	20	24	25	23	2.64575	127	131	134	130.667	3.51188	3191	3171	3144	3168.67	23.5867	194469	192986	194022	193826	760.745
495	23	22	23	22.6667	0.57735	136	132	132	133.333	2.3094	3229	3197	3179	3201.67	25.3246	205779	203941	205242	204987	945.094
496	24	23	24	23.6667	0.57735	136	136	141	137.667	2.88675	3308	3283	3245	3278.67	31.7228	218191	216100	217993	217428	1154.33
497	25	23	24	24	1	136	136	138	136.667	1.1547	3372	3298	3310	3326.67	39.7157	229293	227677	229493	228821	995.767
498	24	21	26	23.6667	2.51661	137	137	140	138	1.73205	3378	3363	3358	3366.33	10.4083	240275	238338	240702	239772	1259.81
499	26	23	25	24.6667	1.52753	140	143	145	142.667	2.51661	3410	3353	3339	3367.33	37.6076	247866	245695	247898	247153	1262.77
500	25	24	23	24	1	141	145	140	142	2.64575	3362	3325	3321	3336	22.6053	253227	251174	253533	252645	1282.79
501	23	22	24	23	1	140	140	144	141.333	2.3094	3374	3380	3376	3376.67	3.05505	260494	260199	260494	260396	170.318
502	25	23	21	23	2	145	139	141	141.667	3.05505	3351	3315	3297	3321	27.4955	260988	260988	260988	260988	0
503	21	24	22	22.3333	1.52753	138	142	140	140	2	3329	3308	3307	3314.67	12.4231	261534	261534	261534	261534	0
504	25	23	22	23.3333	1.52753	136	144	143	141	4.3589	3306	3286	3263	3285	21.5174	262054	262054	262054	262054	0
505	24	22	24	23.3333	1.1547	141	139	140	140	1	3244	3227	3219	3230	12.7671	262600	262600	262600	262600	0
506	25	24	25	24.6667	0.57735	139	136	139	138	1.73205	3222	3200	3206	3209.33	11.3725	263172	263172	263172	263172	0
507	24	22	24	23.3333	1.1547	134	138	142	138	4	3139	3104	3112	3118.33	18.3394	263718	263718	263718	263718	0
508	26	23	22	23.6667	2.08167	129	132	134	131.667	2.51661	3096	3077	3046	3073	25.2389	264264	263559	264264	264029	407.032
509	24	22	23	23	1	131	131	135	132.333	2.3094	3017	2984	2990	2997	17.5784	262079	259993	262565	261546	1366.43
510	19	23	24	22	2.64575	129	130	134	131	2.64575	2995	2977	2943	2971.67	26.4071	259828	257256	259384	258823	1374.82
511	25	22	24	23.6667	1.52753	128	127	126	127	1	2891	2858	2856	2868.33	19.6554	252810	250115	252760	251895	1541.73
512	23	24	25	24	1	125	121	125	123.667	2.3094	2831	2821	2819	2823.67	6.4291	248041	246038	248177	247419	1197.62
513	25	25	25	25	0	124	119	119	120.667	2.88675	2791	2740	2734	2755	31.3209	241941	239289	241900	241043	1519.44
514	26	24	23	24.3333	1.52753	116	115	120	117	2.64575	2692	2671	2677	2680	10.8167	236505	234588	236310	235801	1055
515	26	24	25	25	1	118	112	116	115.333	3.05505	2634	2627	2588	2616.33	24.7857	229539	226951	228955	228482	1357.38
516	22	23	24	23	1	108	109	109	108.667	0.57735	2562	2551	2555	2556	5.56776	222657	220675	222989	222107	1251.21
517	26	23	24	24.3333	1.52753	106	112	112	110	3.4641	2492	2490	2471	2484.33	11.5902	215999	213979	216285	215421	1256.97
518	25	24	24	24.3333	0.57735	110	103	112	108.333	4.72582	2442	2431	2425	2432.67	8.62168	210709	208936	210870	210172	1073.14
519	23	25	25	24.3333	1.1547	100	102	104	102	2	2370	2358	2372	2366.67	7.57188	204505	202190	204342	203679	1292.08
520	27	25	24	25.3333	1.52753	102	98	101	100.333	2.08167	2320	2297	2280	2299	20.0749	198377	196437	198674	197829	1214.91
521	24	24	23	23.6667	0.57735	100	103	100	101	1.73205	2286	2242	2250	2259.33	23.4379	194082	191896	194641	193540	1450.64
522	26	25	25	25.3333	0.57735	98	96	97	97	1	2187	2177	2174	2179.33	6.80686	187940	186217	187655	187271	923.562
523	26	24	24	24.6667	1.1547	96	101	97	98	2.64575	2121	2120	2113	2118	4.3589	183235	181498	183347	182693	1036.7
524	25	23	25	24.3333	1.1547	90	95	95	93.3333	2.88675	2094	2031	2053	2059.33	31.9739	177071	175327	176855	176418	950.699
525	28	25	23	25.3333	2.51661	90	90	96	92	3.4641	2023	1984	1977	1994.67	24.7857	172014	170634	172244	171631	870.766
526	24	22	26	24	2	91	96	87	91.3333	4.50925	1959	1924	1937	1940	17.6918	167260	165541	167233	166678	984.763
527	27	25	27	26.3333	1.1547	86	86	90	87.3333	2.3094	1908	1883	1871	1887.33	18.8768	163335	161557	163741	162878	1161.61
528	28	25	27	26.6667	1.52753	89	87	82	86	3.60555	1843	1833	1810	1828.67	16.9214	158665	156875	158723	158088	1050.6
529	26	27	26	26.3333	0.57735	87	87	85	86.3333	1.1547	1816	1795	1786	1799	15.3948	156500	155133	156822	156152	896.762
530	24	27	27	26	1.73205	82	81	82	81.6667	0.57735	1764	1724	1724	1737.33	23.094	152372	150925	152615	151971	913.688
531	31	28	29	29.3333	1.52753	81	85	86	84	2.64575	1692	1700	1704	1698.67	6.1101	150088	148488	150039	149538	909.945
532	27	27	30	28	1.73205	82	80	83	81.6667	1.52753	1665	1656	1662	1661	4.58258	146848	145377	146973	146399	887.57
533	25	30	29	28	2.64575	78	76	79	77.6667	1.52753	1628	1597	1599	1608	17.3494	143065	141595	143443	142701	976.293
534	29	31	30	30	1	75	83	79	79	4	1555	1580	1566	1567	12.53	140125	138685	140216	139675	858.86
535	33	31	32	32	1	78	80	80	79.3333	1.1547	1510	1497	1508	1505	7	136949	135213	136674	136279	933.081
536	35	31	31	32.3333	2.3094	82	79	78	79.6667	2.08167	1479	1458	1454	1463.67	13.4288	133807	132425	133870	133367	816.692
537	28	31	33	30.6667	2.51661	74	78	78	76.6667	2.3094	1441	1400	1396	1412.33	24.9065	129066	127877	129220	128721	734.97
538	36	28	30	31.3333	4.16333	73	77	77	75.6667	2.3094	1365	1369	1353	1362.33	8.32666	126138	124796	126179	125704	786.907
539	33	32	33	32.6667	0.57735	77	74	81	77.3333	3.51188	1343	1301	1310	1318	22.1133	121683	120373	122173	121410	930.609
540	34	33	32	33	1	74	73	74	73.6667	0.57735	1275	1260	1272	1269	7.93725	118109	116621	118456	117729	974.831
541	37	33	31	33.6667	3.05505	72	72	72	72	0	1211	1214	1213	1212.67	1.52753	114312	113264	114691	114089	739.175
542	33	32	34	33	1	71	76	75	74	2.64575	1196	1174	1181	1183.67	11.2398	111221	110271	111356	110949	591.319
543	32	32	33	32.3333	0.57735	68	69	69	68.6667	0.57735	1121	1129	1130	1126.67	4.93288	107151	106053	107417	106874	723.056
544	39	32	34	35	3.60555	74	72	68	71.3333	3.05505	1073	1072	1074	1073	1	102743	101694	102995	102477	689.989
545	31	33	35	33	2	67	72	71	70	2.64575	1048	1051	1052	1050.33	2.08167	100563	99191	100512	100089	777.82
546	34	34	35	34.3333	0.57735	69	72	69	70	1.73205	1013	1000	1008	1007	6.55744	95967	95006	96078	95683.7	589.495
547	36	36	34	35.3333	1.1547	68	68	68	68	0	983	968	960	970.333	11.6762	92374	91409	92593	92125.3	629.953
548	39	34	34	35.6667	2.88675	71	67	67	68.3333	2.3094	944	928	933	935	8.18535	89119	87927	88936	88660.7	641.929
549	38	32	33	34.3333	3.21455	66	65	65	65.3333	0.57735	891	906	900	899	7.54983	84807	84197	85180	84728	496.239
550	31	34	32	32.3333	1.52753	62	62	58	60.6667	2.3094	864	841	858	854.333	11.9304	81154	80353	81286	80931	504.895
551	37	35	33	35	2	61	63	62	62	1	840	835	829	834.667	5.50757	78784	77921	78695	78466.7	474.652
552	32	32	35	33	1.73205	65	61	60	62	2.64575	800	807	792	799.667	7.50555	75381	74352	75546	75093	647.006
553	31	33	33	32.3333	1.1547	58	64	56	59.3333	4.16333	759	766	747	757.333	9.60902	72375	71384	72444	72067.7	593.077
554	30	32	32	31.3333	1.1547	60	57	58	58.3333	1.52753	746	741	748	745	3.60555	69746	68877	69826	69483	526.334
555	32	31	31	31.3333	0.57735	60	54	58	57.3333	3.05505	722	707	710	713	7.93725	66497	65901	66660	66352.7	399.555
556	36	31	32	33	2.64575	53	57	58	56	2.64575	678	680	675	677.667	2.51661	63201	62547	63471	63073	475.113
557	32	30	31	31	1	56	56	53	55	1.73205	665	663	668	665.333	2.51661	61406	60675	61495	61192	449.941
558	33	31	33	32.3333	1.1547	59	55	54	56	2.64575	648	653	637	646	8.18535	59109	58437	59338	58961.3	468.299
559	34	32	32	32.6667	1.1547	48	53	54	51.6667	3.21455	626	624	612	620.667	7.57188	56571	56015	56801	56462.3	404.111
560	31	32	31	31.3333	0.57735	52	51	50	51	1	599	598	600	599	1	54257	53683	54391	54110.3	376.098
561	28	31	31	30	1.73205	49	49	53	50.3333	2.3094	579	564	573	572	7.54983	52003	51353	52097	51817.7	405.149
562	31	32	30	31	1	48	48	49	48.3333	0.57735	553	540	547	546.667	6.50641	49644	48944	49663	49417	409.74
563	30	27	31	29.3333	2.08167	52	52	51	51.6667	0.57735	530	534	538	534	4	47585	46850	47624	47353	436.047
564	28	29	33	30	2.64575	53	49	46	49.3333	3.51188	515	503	516	511.333	7.23418	45663	44998	45742	45467.7	408.657
565	35	33	29	32.3333	3.05505	46	48	46	46.6667	1.1547	501	486	491	492.667	7.63763	43888	43300	44084	43757.3	408.007
566	33	31	33	32.3333	1.1547	48	47	48	47.6667	0.57735	473	476	472	473.667	2.08167	41888	41317	42014	41739.7	371.422
567	32	31	32	31.6667	0.57735	54	49	46	49.6667	4.04145	457	450	462	456.333	6.02771	40325	39750	40250	40108.3	312.583
568	34	30	31	31.6667	2.08167	44	45	45	44.6667	0.57735	455	445	437	445.667	9.0185	38964	38535	39029	38842.7	268.422
569	33	29	30	30.6667	2.08167	45	45	48	46	1.73205	425	424	442	430.333	10.116	37173	36624	37243	37013.3	338.984
570	32	29	33	31.3333	2.08167	50	43	43	45.3333	4.04145	420	413	405	412.667	7.50555	35535	35058	35451	35348	254.635
571	32	31	32	31.6667	0.57735	43	46	45	44.6667	1.52753	419	400	396	405	12.2882	34176	33699	34210	34028.3	285.717
572	31	31	31	31	0	46	45	46	45.6667	0.57735	392	386	382	386.667	5.03322	32698	32344	32835	32625.7	253.366
573	30	28	30	29.3333	1.1547	44	42	44	43.3333	1.1547	372	360	366	366	6	31329	30964	31353	31215.3	217.992
574	30	30	31	30.3333	0.57735	44	46	41	43.6667	2.51661	350	355	350	351.667	2.88675	29935	29560	30025	29840	246.627
575	32	32	30	31.3333	1.1547	43	44	46	44.3333	1.52753	350	347	347	348	1.73205	28736	28387	28930	28684.3	275.162
576	35	30	35	33.3333	2.88675	39	45	42	42	3	334	328	335	332.333	3.78594	27656	27392	27703	27583.7	167.643
577	34	32	32	32.6667	1.1547	42	42	44	42.6667	1.1547	319	322	319	320	1.73205	26348	26074	26401	26274.3	175.506
578	26	32	34	30.6667	4.16333	43	41	44	42.6667	1.52753	306	310	310	308.667	2.3094	25353	25004	25381	25246	210.045
579	39	30	33	34	4.58258	42	40	43	41.6667	1.52753	295	292	295	294	1.73205	24014	23662	24137	23937.7	246.529
580	33	33	34	33.3333	0.57735	39	40	43	40.6667	2.08167	286	280	286	284	3.4641	23013	22733	23031	22925.7	167.097
581	30	33	36	33	3	42	44	41	42.3333	1.52753	277	281	274	277.333	3.51188	22311	21955	22345	22203.7	216.022
582	34	32	34	33.3333	1.1547	49	43	43	45	3.4641	261	263	264	262.667	1.52753	21309	21057	21379	21248.3	169.356
583	29	34	36	33	3.60555	42	42	43	42.3333	0.57735	256	253	256	255	1.73205	20340	20111	20378	20276.3	144.438
584	30	31	33	31.3333	1.52753	44	41	44	43	1.73205	250	250	245	248.333	2.88675	19651	19423	19679	19584.3	140.418
585	30	35	35	33.3333	2.88675	46	44	43	44.3333	1.52753	242	250	240	244	5.2915	19274	19074	19363	19237	148.01
586	34	34	35	34.3333	0.57735	43	43	43	43	0	230	232	229	230.333	1.52753	18546	18276	18580	18467.3	166.569
587	36	36	36	36	0	47	45	42	44.6667	2.51661	231	225	218	224.667	6.50641	17834	17524	17775	17711	164.612
588	29	33	34	32	2.64575	43	46	44	44.3333	1.52753	226	219	214	219.667	6.02771	17131	16799	17044	16991.3	172.152
589	36	36	35	35.6667	0.57735	38	43	40	40.3333	2.51661	217	219	215	217	2	16600	16278	16575	16484.3	179.127
590	32	32	35	33	1.73205	44	42	42	42.6667	1.1547	208	200	208	205.333	4.6188	15912	15699	15986	15865.7	149.004
591	34	39	37	36.6667	2.51661	46	42	42	43.3333	2.3094	199	201	206	202	3.60555	15219	15005	15175	15133	113.013
592	31	36	36	34.3333	2.88675	40	45	45	43.3333	2.88675	201	201	196	199.333	2.88675	14735	14475	14670	14626.7	135.308
593	37	33	38	36	2.64575	47	42	44	44.3333	2.51661	190	190	195	191.667	2.88675	14336	14052	14322	14236.7	160.079
594	42	37	41	40	2.64575	48	44	44	45.3333	2.3094	191	187	182	186.667	4.50925	13714	13530	13763	13669	122.845
595	39	38	41	39.3333	1.52753	47	43	50	46.6667	3.51188	181	186	179	182	3.60555	13159	12912	13148	13073	139.539
596	40	40	40	40	0	51	45	42	46	4.58258	174	178	178	176.667	2.3094	12615	12448	12754	12605.7	153.213
597	35	39	39	37.6667	2.3094	44	46	46	45.3333	1.1547	171	176	174	173.667	2.51661	12152	11954	12176	12094	121.836
598	35	39	41	38.3333	3.05505	43	45	45	44.3333	1.1547	173	163	169	168.333	5.03322	11655	11484	11655	11598	98.7269
599	45	40	40	41.6667	2.88675	43	49	45	45.6667	3.05505	169	160	162	163.667	4.72582	11218	10992	11176	11128.7	120.205
600	44	40	44	42.6667	2.3094	46	44	46	45.3333	1.1547	168	164	156	162.667	6.1101	10802	10613	10830	10748.3	118.035

## Sheet: Blank corrected
Wavelength / nm	N_1	N_2	N_3	N_AVG	N_STD	Lett_1	Lett_2	Lett_3	Lett_AVG	Lett_STD	Broc_1	Broc_2	Broc_3	Broc_AVG	Broc_STD
490	92.6667	98.6667	94.6667	95.3333	3.05505	2761.67	2767.67	2727.67	2752.33	21.5716	140844	139589	140614	140349	668.15
491	90.6667	99.6667	98.6667	96.3333	4.93288	2922.67	2896.67	2844.67	2888	39.7157	155790	154691	156173	155551	769.287
492	100.333	105.333	97.3333	101	4.04145	3002.33	2949.33	2940.33	2964	33.5012	168857	167635	168797	168430	688.855
493	105	105	105	105	0	3073	3041	3012	3042	30.5123	180539	178865	180262	179889	897.275
494	104	108	111	107.667	3.51188	3168	3148	3121	3145.67	23.5867	194446	192963	193999	193803	760.745
495	113.333	109.333	109.333	110.667	2.3094	3206.33	3174.33	3156.33	3179	25.3246	205756	203918	205219	204965	945.094
496	112.333	112.333	117.333	114	2.88675	3284.33	3259.33	3221.33	3255	31.7228	218167	216076	217969	217404	1154.33
497	112	112	114	112.667	1.1547	3348	3274	3286	3302.67	39.7157	229269	227653	229469	228797	995.767
498	113.333	113.333	116.333	114.333	1.73205	3354.33	3339.33	3334.33	3342.67	10.4083	240251	238314	240678	239748	1259.81
499	115.333	118.333	120.333	118	2.51661	3385.33	3328.33	3314.33	3342.67	37.6076	247841	245670	247873	247128	1262.77
500	117	121	116	118	2.64575	3338	3301	3297	3312	22.6053	253203	251150	253509	252621	1282.79
501	117	117	121	118.333	2.3094	3351	3357	3353	3353.67	3.05505	260471	260176	260471	260373	170.318
502	122	116	118	118.667	3.05505	3328	3292	3274	3298	27.4955	260965	260965	260965	260965	0
503	115.667	119.667	117.667	117.667	2	3306.67	3285.67	3284.67	3292.33	12.4231	261512	261512	261512	261512	0
504	112.667	120.667	119.667	117.667	4.3589	3282.67	3262.67	3239.67	3261.67	21.5174	262031	262031	262031	262031	0
505	117.667	115.667	116.667	116.667	1	3220.67	3203.67	3195.67	3206.67	12.7671	262577	262577	262577	262577	0
506	114.333	111.333	114.333	113.333	1.73205	3197.33	3175.33	3181.33	3184.67	11.3725	263147	263147	263147	263147	0
507	110.667	114.667	118.667	114.667	4	3115.67	3080.67	3088.67	3095	18.3394	263695	263695	263695	263695	0
508	105.333	108.333	110.333	108	2.51661	3072.33	3053.33	3022.33	3049.33	25.2389	264240	263535	264240	264005	407.032
509	108	108	112	109.333	2.3094	2994	2961	2967	2974	17.5784	262056	259970	262542	261523	1366.43
510	107	108	112	109	2.64575	2973	2955	2921	2949.67	26.4071	259806	257234	259362	258801	1374.82
511	104.333	103.333	102.333	103.333	1	2867.33	2834.33	2832.33	2844.67	19.6554	252786	250091	252736	251871	1541.73
512	101	97	101	99.6667	2.3094	2807	2797	2795	2799.67	6.4291	248017	246014	248153	247395	1197.62
513	99	94	94	95.6667	2.88675	2766	2715	2709	2730	31.3209	241916	239264	241875	241018	1519.44
514	91.6667	90.6667	95.6667	92.6667	2.64575	2667.67	2646.67	2652.67	2655.67	10.8167	236481	234564	236286	235777	1055
515	93	87	91	90.3333	3.05505	2609	2602	2563	2591.33	24.7857	229514	226926	228930	228457	1357.38
516	85	86	86	85.6667	0.57735	2539	2528	2532	2533	5.56776	222634	220652	222966	222084	1251.21
517	81.6667	87.6667	87.6667	85.6667	3.4641	2467.67	2465.67	2446.67	2460	11.5902	215975	213955	216261	215397	1256.97
518	85.6667	78.6667	87.6667	84	4.72582	2417.67	2406.67	2400.67	2408.33	8.62168	210685	208912	210846	210147	1073.14
519	75.6667	77.6667	79.6667	77.6667	2	2345.67	2333.67	2347.67	2342.33	7.57188	204481	202166	204318	203655	1292.08
520	76.6667	72.6667	75.6667	75	2.08167	2294.67	2271.67	2254.67	2273.67	20.0749	198352	196412	198649	197804	1214.91
521	76.3333	79.3333	76.3333	77.3333	1.73205	2262.33	2218.33	2226.33	2235.67	23.4379	194058	191872	194617	193516	1450.64
522	72.6667	70.6667	71.6667	71.6667	1	2161.67	2151.67	2148.67	2154	6.80686	187915	186192	187630	187245	923.562
523	71.3333	76.3333	72.3333	73.3333	2.64575	2096.33	2095.33	2088.33	2093.33	4.3589	183210	181473	183322	182669	1036.7
524	65.6667	70.6667	70.6667	69	2.88675	2069.67	2006.67	2028.67	2035	31.9739	177047	175303	176831	176393	950.699
525	64.6667	64.6667	70.6667	66.6667	3.4641	1997.67	1958.67	1951.67	1969.33	24.7857	171989	170609	172219	171605	870.766
526	67	72	63	67.3333	4.50925	1935	1900	1913	1916	17.6918	167236	165517	167209	166654	984.763
527	59.6667	59.6667	63.6667	61	2.3094	1881.67	1856.67	1844.67	1861	18.8768	163309	161531	163715	162851	1161.61
528	62.3333	60.3333	55.3333	59.3333	3.60555	1816.33	1806.33	1783.33	1802	16.9214	158638	156848	158696	158061	1050.6
529	60.6667	60.6667	58.6667	60	1.1547	1789.67	1768.67	1759.67	1772.67	15.3948	156474	155107	156796	156125	896.762
530	56	55	56	55.6667	0.57735	1738	1698	1698	1711.33	23.094	152346	150899	152589	151945	913.688
531	51.6667	55.6667	56.6667	54.6667	2.64575	1662.67	1670.67	1674.67	1669.33	6.1101	150059	148459	150010	149509	909.945
532	54	52	55	53.6667	1.52753	1637	1628	1634	1633	4.58258	146820	145349	146945	146371	887.57
533	50	48	51	49.6667	1.52753	1600	1569	1571	1580	17.3494	143037	141567	143415	142673	976.293
534	45	53	49	49	4	1525	1550	1536	1537	12.53	140095	138655	140186	139645	858.86
535	46	48	48	47.3333	1.1547	1478	1465	1476	1473	7	136917	135181	136642	136247	933.081
536	49.6667	46.6667	45.6667	47.3333	2.08167	1446.67	1425.67	1421.67	1431.33	13.4288	133775	132393	133838	133335	816.692
537	43.3333	47.3333	47.3333	46	2.3094	1410.33	1369.33	1365.33	1381.67	24.9065	129035	127846	129189	128690	734.97
538	41.6667	45.6667	45.6667	44.3333	2.3094	1333.67	1337.67	1321.67	1331	8.32666	126107	124765	126148	125673	786.907
539	44.3333	41.3333	48.3333	44.6667	3.51188	1310.33	1268.33	1277.33	1285.33	22.1133	121650	120340	122140	121377	930.609
540	41	40	41	40.6667	0.57735	1242	1227	1239	1236	7.93725	118076	116588	118423	117696	974.831
541	38.3333	38.3333	38.3333	38.3333	0	1177.33	1180.33	1179.33	1179	1.52753	114278	113230	114657	114055	739.175
542	38	43	42	41	2.64575	1163	1141	1148	1150.67	11.2398	111188	110238	111323	110916	591.319
543	35.6667	36.6667	36.6667	36.3333	0.57735	1088.67	1096.67	1097.67	1094.33	4.93288	107119	106021	107385	106841	723.056
544	39	37	33	36.3333	3.05505	1038	1037	1039	1038	1	102708	101659	102960	102442	689.989
545	34	39	38	37	2.64575	1015	1018	1019	1017.33	2.08167	100530	99158	100479	100056	777.82
546	34.6667	37.6667	34.6667	35.6667	1.73205	978.667	965.667	973.667	972.667	6.55744	95932.7	94971.7	96043.7	95649.3	589.495
547	32.6667	32.6667	32.6667	32.6667	0	947.667	932.667	924.667	935	11.6762	92338.7	91373.7	92557.7	92090	629.953
548	35.3333	31.3333	31.3333	32.6667	2.3094	908.333	892.333	897.333	899.333	8.18535	89083.3	87891.3	88900.3	88625	641.929
549	31.6667	30.6667	30.6667	31	0.57735	856.667	871.667	865.667	864.667	7.54983	84772.7	84162.7	85145.7	84693.7	496.239
550	29.6667	29.6667	25.6667	28.3333	2.3094	831.667	808.667	825.667	822	11.9304	81121.7	80320.7	81253.7	80898.7	504.895
551	26	28	27	27	1	805	800	794	799.667	5.50757	78749	77886	78660	78431.7	474.652
552	32	28	27	29	2.64575	767	774	759	766.667	7.50555	75348	74319	75513	75060	647.006
553	25.6667	31.6667	23.6667	27	4.16333	726.667	733.667	714.667	725	9.60902	72342.7	71351.7	72411.7	72035.3	593.077
554	28.6667	25.6667	26.6667	27	1.52753	714.667	709.667	716.667	713.667	3.60555	69714.7	68845.7	69794.7	69451.7	526.334
555	28.6667	22.6667	26.6667	26	3.05505	690.667	675.667	678.667	681.667	7.93725	66465.7	65869.7	66628.7	66321.3	399.555
556	20	24	25	23	2.64575	645	647	642	644.667	2.51661	63168	62514	63438	63040	475.113
557	25	25	22	24	1.73205	634	632	637	634.333	2.51661	61375	60644	61464	61161	449.941
558	26.6667	22.6667	21.6667	23.6667	2.64575	615.667	620.667	604.667	613.667	8.18535	59076.7	58404.7	59305.7	58929	468.299
559	15.3333	20.3333	21.3333	19	3.21455	593.333	591.333	579.333	588	7.57188	56538.3	55982.3	56768.3	56429.7	404.111
560	20.6667	19.6667	18.6667	19.6667	1	567.667	566.667	568.667	567.667	1	54225.7	53651.7	54359.7	54079	376.098
561	19	19	23	20.3333	2.3094	549	534	543	542	7.54983	51973	51323	52067	51787.7	405.149
562	17	17	18	17.3333	0.57735	522	509	516	515.667	6.50641	49613	48913	49632	49386	409.74
563	22.6667	22.6667	21.6667	22.3333	0.57735	500.667	504.667	508.667	504.667	4	47555.7	46820.7	47594.7	47323.7	436.047
564	23	19	16	19.3333	3.51188	485	473	486	481.333	7.23418	45633	44968	45712	45437.7	408.657
565	13.6667	15.6667	13.6667	14.3333	1.1547	468.667	453.667	458.667	460.333	7.63763	43855.7	43267.7	44051.7	43725	408.007
566	15.6667	14.6667	15.6667	15.3333	0.57735	440.667	443.667	439.667	441.333	2.08167	41855.7	41284.7	41981.7	41707.3	371.422
567	22.3333	17.3333	14.3333	18	4.04145	425.333	418.333	430.333	424.667	6.02771	40293.3	39718.3	40218.3	40076.7	312.583
568	12.3333	13.3333	13.3333	13	0.57735	423.333	413.333	405.333	414	9.0185	38932.3	38503.3	38997.3	38811	268.422
569	14.3333	14.3333	17.3333	15.3333	1.73205	394.333	393.333	411.333	399.667	10.116	37142.3	36593.3	37212.3	36982.7	338.984
570	18.6667	11.6667	11.6667	14	4.04145	388.667	381.667	373.667	381.333	7.50555	35503.7	35026.7	35419.7	35316.7	254.635
571	11.3333	14.3333	13.3333	13	1.52753	387.333	368.333	364.333	373.333	12.2882	34144.3	33667.3	34178.3	33996.7	285.717
572	15	14	15	14.6667	0.57735	361	355	351	355.667	5.03322	32667	32313	32804	32594.7	253.366
573	14.6667	12.6667	14.6667	14	1.1547	342.667	330.667	336.667	336.667	6	31299.7	30934.7	31323.7	31186	217.992
574	13.6667	15.6667	10.6667	13.3333	2.51661	319.667	324.667	319.667	321.333	2.88675	29904.7	29529.7	29994.7	29809.7	246.627
575	11.6667	12.6667	14.6667	13	1.52753	318.667	315.667	315.667	316.667	1.73205	28704.7	28355.7	28898.7	28653	275.162
576	5.66667	11.6667	8.66667	8.66667	3	300.667	294.667	301.667	299	3.78594	27622.7	27358.7	27669.7	27550.3	167.643
577	9.33333	9.33333	11.3333	10	1.1547	286.333	289.333	286.333	287.333	1.73205	26315.3	26041.3	26368.3	26241.7	175.506
578	12.3333	10.3333	13.3333	12	1.52753	275.333	279.333	279.333	278	2.3094	25322.3	24973.3	25350.3	25215.3	210.045
579	8	6	9	7.66667	1.52753	261	258	261	260	1.73205	23980	23628	24103	23903.7	246.529
580	5.66667	6.66667	9.66667	7.33333	2.08167	252.667	246.667	252.667	250.667	3.4641	22979.7	22699.7	22997.7	22892.3	167.097
581	9	11	8	9.33333	1.52753	244	248	241	244.333	3.51188	22278	21922	22312	22170.7	216.022
582	15.6667	9.66667	9.66667	11.6667	3.4641	227.667	229.667	230.667	229.333	1.52753	21275.7	21023.7	21345.7	21215	169.356
583	9	9	10	9.33333	0.57735	223	220	223	222	1.73205	20307	20078	20345	20243.3	144.438
584	12.6667	9.66667	12.6667	11.6667	1.73205	218.667	218.667	213.667	217	2.88675	19619.7	19391.7	19647.7	19553	140.418
585	12.6667	10.6667	9.66667	11	1.52753	208.667	216.667	206.667	210.667	5.2915	19240.7	19040.7	19329.7	19203.7	148.01
586	8.66667	8.66667	8.66667	8.66667	0	195.667	197.667	194.667	196	1.52753	18511.7	18241.7	18545.7	18433	166.569
587	11	9	6	8.66667	2.51661	195	189	182	188.667	6.50641	17798	17488	17739	17675	164.612
588	11	14	12	12.3333	1.52753	194	187	182	187.667	6.02771	17099	16767	17012	16959.3	172.152
589	2.33333	7.33333	4.33333	4.66667	2.51661	181.333	183.333	179.333	181.333	2	16564.3	16242.3	16539.3	16448.7	179.127
590	11	9	9	9.66667	1.1547	175	167	175	172.333	4.6188	15879	15666	15953	15832.7	149.004
591	9.33333	5.33333	5.33333	6.66667	2.3094	162.333	164.333	169.333	165.333	3.60555	15182.3	14968.3	15138.3	15096.3	113.013
592	5.66667	10.6667	10.6667	9	2.88675	166.667	166.667	161.667	165	2.88675	14700.7	14440.7	14635.7	14592.3	135.308
593	11	6	8	8.33333	2.51661	154	154	159	155.667	2.88675	14300	14016	14286	14200.7	160.079
594	8	4	4	5.33333	2.3094	151	147	142	146.667	4.50925	13674	13490	13723	13629	122.845
595	7.66667	3.66667	10.6667	7.33333	3.51188	141.667	146.667	139.667	142.667	3.60555	13119.7	12872.7	13108.7	13033.7	139.539
596	11	5	2	6	4.58258	134	138	138	136.667	2.3094	12575	12408	12714	12565.7	153.213
597	6.33333	8.33333	8.33333	7.66667	1.1547	133.333	138.333	136.333	136	2.51661	12114.3	11916.3	12138.3	12056.3	121.836
598	4.66667	6.66667	6.66667	6	1.1547	134.667	124.667	130.667	130	5.03322	11616.7	11445.7	11616.7	11559.7	98.7269
599	1.33333	7.33333	3.33333	4	3.05505	127.333	118.333	120.333	122	4.72582	11176.3	10950.3	11134.3	11087	120.205
600	3.33333	1.33333	3.33333	2.66667	1.1547	125.333	121.333	113.333	120	6.1101	10759.3	10570.3	10787.3	10705.7	118.035
